# Supplementary material for: Introduction of the Exocelina ekari-group with descriptions of 22 new species from New Guinea (Coleoptera, Dytiscidae, Copelatinae)
Source: Zookeys. 2012 Dec 13;(250):1–76. doi: 10.3897/zookeys.250.3715 (PMC3558971; doi:10.3897/zookeys.250.3715)
Supplement: XML Treatment for Exocelina alexanderi [file zookeys.250.3715-treatment1.xml]

<!DOCTYPE tp:taxon-treatment
  PUBLIC "-//TaxonX//DTD Taxonomic Treatment Publishing DTD v0 20100105//EN" "tax-treatment-NSO.dtd">
<tp:taxon-treatment xmlns:tp="http://www.plazi.org/taxpub"><tp:treatment-meta><mixed-citation publication-type="journal"><person-group><name><surname>Shaverdo</surname><given-names>Helena V.</given-names></name><name><surname>Surbakti</surname><given-names>Suriani</given-names></name><name><surname>Hendrich</surname><given-names>Lars</given-names></name><name><surname>Balke</surname><given-names>Michael</given-names></name></person-group><article-title>Introduction of the
                    <italic>Exocelina ekari</italic>-group with descriptions of 22 new species from New Guinea (Coleoptera, Dytiscidae, Copelatinae)
                </article-title><source>Zookeys</source><day>13</day><month>12</month><year>2012</year><volume>2012</volume><issue>250</issue><fpage>1</fpage><lpage>76</lpage><pub-id pub-id-type="doi">10.3897/zookeys.250.3715</pub-id></mixed-citation></tp:treatment-meta><tp:nomenclature><label>1.</label><tp:taxon-name>
                        <tp:taxon-name-part taxon-name-part-type="genus">Exocelina</tp:taxon-name-part>
                        <tp:taxon-name-part taxon-name-part-type="species">alexanderi</tp:taxon-name-part>
                    <object-id xmlns:xlink="http://www.w3.org/1999/xlink" xlink:type="simple">urn:lsid:zoobank.org:act:73F610DB-B03A-4313-B00B-71F61E40FD69</object-id>
								<object-id xmlns:xlink="http://www.w3.org/1999/xlink" xlink:type="simple">http://species-id.net/wiki/Exocelina_alexanderi</object-id>
								</tp:taxon-name><tp:taxon-authority>Shaverdo, Hendrich &amp; Balke</tp:taxon-authority><tp:taxon-status xmlns:xlink="http://www.w3.org/1999/xlink" xlink:type="simple">sp. n.</tp:taxon-status><xref ref-type="fig" rid="F7">Figs 8A-E</xref><xref ref-type="fig" rid="F20">, 34</xref></tp:nomenclature><tp:treatment-sec sec-type="Type locality"><title>Type locality.</title><p>Indonesia: West Papua Province: Manokwari Regency, Arfak Mts., Tetaho area, Iranmeba.</p></tp:treatment-sec><tp:treatment-sec sec-type="Type material"><title>Type material.</title><p><italic>Holotype</italic>: male “IRIAN JAYA: Vogelkop Tetaho area, Iranmeba 1500-1700 m, 25.3.1993 leg. A. Riedel” (NHMW). <italic>Paratypes</italic>: 8 males, 6 females with the same label as the holotype, 1 male additionally with a green label “DNA M.Balke 3255” (NHMW, ZSM). 1 male “IRIAN JAYA: Vogelkop Testega-Meydoudga 1100 m, 4.4.1993 leg. A. Riedel” (NHMW). 1 male “Testegal / Iranmeba” [hw] (ZSM).</p></tp:treatment-sec><tp:treatment-sec sec-type="Diagnosis"><title>Diagnosis.</title><p>Beetle middle-sized, dark brown to piceous; pronotum with distinct lateral bead; male antennomeres 3 and 4 evidently larger than other, with external margin expanded (antennomeres triangular, elongated); male protarsomere 4 with small (only slightly larger than more laterally situated large seta), thin, slightly curved anterolateral hook; median lobe with strong submedian constriction in ventral view, apex of median lobe almost truncate in lateral view and broad in ventral view; paramere with notch on dorsal side and subdistal part short and small, with not numerous, relatively short, thick, and flattened setae. The species is well recognizable by the modified antennae of the males.</p></tp:treatment-sec><tp:treatment-sec sec-type="Description"><title>Description.</title><p><italic>Size and shape</italic>: Beetle middle-sized (TL-H 3.9–4.05 mm, TL 4.35–4.5 mm, MW 2.1–2.2 mm), with oblong-oval habitus, broadest at elytral middle. <italic>Coloration</italic>: Dorsally dark brown to piceous, with paler (reddish) anterior margin and vertex of head, lateral sides of pronotum, and narrow bands along elytral suture; head appendages yellowish to reddish-brown, legs slightly darker (<xref ref-type="fig" rid="F20">Fig. 34</xref>).</p><p><italic>Surface sculpture</italic>: Head with dense punctation (spaces between punctures 1–3 times size of punctures), evidently finer and sparser anteriorly; diameter of punctures smaller than diameter of cells of microreticulation. Pronotum with finer, sparser, and more evenly distributed punctation than on head. Elytra with very sparse and fine punctation, almost invisible. Head, pronotum, and elytra with strongly impressed microreticulation, dorsal surface shiny but duller than of <italic><tp:taxon-name>Exocelina oceai</tp:taxon-name></italic> sp. n. Head with microreticulation stronger. Metaventrite and metacoxa distinctly microreticulate, metacoxal plates with longitudinal strioles and transverse wrinkles. Abdominal sternites with distinct microreticulation, strioles, and fine sparse punctation, coarser and denser on two last abdominal sternites.</p><p><italic>Structures</italic>: Pronotum with distinct lateral bead. Base of prosternum and neck of prosternal process with distinct ridge, without anterolateral extensions. Blade of prosternal process lanceolate, narrow, convex, with distinct bead and few setae; neck and blade of prosternal process evenly jointed. Abdominal sternite 7 broadly rounded apically.</p><p><italic>Male</italic>: Antennomeres 3–6 strongly enlarged, antennomeres 3 and 4 evidently larger than other, with external margin expanded (antennomeres triangular, elongated), 7–9 somewhat enlarged (<xref ref-type="fig" rid="F7">Fig. 8A</xref>); antennomeres 3–7 rugose ventrally. Protarsomere 4 with small, thin, slightly curved anterolateral hook. Protarsomere 5 ventrally with anterior row of 14 short setae and posterior row of 7 short setae (<xref ref-type="fig" rid="F7">Fig. 8B</xref>). Abdominal sternite 7 with 10–15 lateral striae on each side. Median lobe with strong submedian constriction in ventral view, apex of median lobe almost truncate in lateral view and broad in ventral view (<xref ref-type="fig" rid="F7">Figs 8C, D</xref>). Paramere with notch on dorsal side and subdistal part short and small, with not numerous, relatively short, thick, and flattened setae (<xref ref-type="fig" rid="F7">Fig. 8E</xref>).</p><p><italic>Female</italic>: Antennae simple, abdominal sternite 7 without striae.</p></tp:treatment-sec><tp:treatment-sec sec-type="Distribution"><title>Distribution.</title><p>Indonesia: West Papua Province: Manokwari Regency. This species is known from the eastern Bird’s head only. Iranmeba and Testega are situated some 20–30 km west of Anggi-Lakes in the Arfak Mountains (<xref ref-type="fig" rid="F25">Fig. 50</xref>).</p></tp:treatment-sec><tp:treatment-sec sec-type="Etymology"><title>Etymology.</title><p>The species is named for friend and most enthusiastic explorer of New Guinea’s entomofauna, Alexander Riedel (Karlsruhe, Germany), who discovered this species. The species name is a noun in the genitive case.</p></tp:treatment-sec><tp:treatment-sec><!--Section generated to contain objects referenced in tp:taxon-treatment.--><fig id="F7" position="float" orientation="portrait"><label>Figure 8.</label><caption><p><italic><tp:taxon-name>Exocelina alexanderi</tp:taxon-name></italic> sp. n. <bold>A</bold> male antenna <bold>B</bold> protarsomeres 4–5 in ventral view <bold>C</bold> median lobe in ventral view <bold>D</bold> median lobe in lateral view <bold>E</bold> paramere in external view.</p></caption><graphic xmlns:xlink="http://www.w3.org/1999/xlink" xlink:href="ZooKeys-250-001-g007.jpg" position="float" orientation="portrait" xlink:type="simple"/></fig><fig id="F20" position="float" orientation="portrait"><label>Figures 32–35.</label><caption><p>Habitus and coloration. <bold>32</bold> <italic><tp:taxon-name>Exocelina bundiensis</tp:taxon-name></italic> sp. n. <bold>33</bold> <italic><tp:taxon-name>Exocelina knoepfchen</tp:taxon-name></italic> sp. n. <bold>34</bold> <italic><tp:taxon-name>Exocelina alexanderi</tp:taxon-name></italic> sp. n. <bold>35</bold> <italic><tp:taxon-name>Exocelina anggiensis</tp:taxon-name></italic> sp. n.</p></caption><graphic xmlns:xlink="http://www.w3.org/1999/xlink" xlink:href="ZooKeys-250-001-g020.jpg" position="float" orientation="portrait" xlink:type="simple"/></fig><fig id="F25" position="float" orientation="portrait"><label>Figure 50.</label><caption><p>Map of New Guinea showing distribution of the species of the <italic><tp:taxon-name>Exocelina ekari</tp:taxon-name></italic>-group.</p></caption><graphic xmlns:xlink="http://www.w3.org/1999/xlink" xlink:href="ZooKeys-250-001-g025.jpg" position="float" orientation="portrait" xlink:type="simple"/></fig></tp:treatment-sec></tp:taxon-treatment>
