# Supplementary material for: Introduction of the Exocelina ekari-group with descriptions of 22 new species from New Guinea (Coleoptera, Dytiscidae, Copelatinae)
Source: Zookeys. 2012 Dec 13;(250):1–76. doi: 10.3897/zookeys.250.3715 (PMC3558971; doi:10.3897/zookeys.250.3715)
Supplement: XML Treatment for Exocelina anggiensis [file zookeys.250.3715-treatment2.xml]

<!DOCTYPE tp:taxon-treatment
  PUBLIC "-//TaxonX//DTD Taxonomic Treatment Publishing DTD v0 20100105//EN" "tax-treatment-NSO.dtd">
<tp:taxon-treatment xmlns:tp="http://www.plazi.org/taxpub"><tp:treatment-meta><mixed-citation publication-type="journal"><person-group><name><surname>Shaverdo</surname><given-names>Helena V.</given-names></name><name><surname>Surbakti</surname><given-names>Suriani</given-names></name><name><surname>Hendrich</surname><given-names>Lars</given-names></name><name><surname>Balke</surname><given-names>Michael</given-names></name></person-group><article-title>Introduction of the
                    <italic>Exocelina ekari</italic>-group with descriptions of 22 new species from New Guinea (Coleoptera, Dytiscidae, Copelatinae)
                </article-title><source>Zookeys</source><day>13</day><month>12</month><year>2012</year><volume>2012</volume><issue>250</issue><fpage>1</fpage><lpage>76</lpage><pub-id pub-id-type="doi">10.3897/zookeys.250.3715</pub-id></mixed-citation></tp:treatment-meta><tp:nomenclature><label>2.</label><tp:taxon-name>
                        <tp:taxon-name-part taxon-name-part-type="genus">Exocelina</tp:taxon-name-part>
                        <tp:taxon-name-part taxon-name-part-type="species">anggiensis</tp:taxon-name-part>
                    <object-id xmlns:xlink="http://www.w3.org/1999/xlink" xlink:type="simple">urn:lsid:zoobank.org:act:10D09225-4873-499F-9BA2-0A870DF117A8</object-id>
								<object-id xmlns:xlink="http://www.w3.org/1999/xlink" xlink:type="simple">http://species-id.net/wiki/Exocelina_anggiensis</object-id>
								</tp:taxon-name><tp:taxon-authority>Shaverdo, Hendrich &amp; Balke</tp:taxon-authority><tp:taxon-status xmlns:xlink="http://www.w3.org/1999/xlink" xlink:type="simple">sp. n.</tp:taxon-status><xref ref-type="fig" rid="F8">Figs 9A–E</xref><xref ref-type="fig" rid="F20">, 35</xref></tp:nomenclature><tp:treatment-sec sec-type="Type locality"><title>Type locality.</title><p>Indonesia: West Papua Province: Manokwari Regency, Arfak Mts., Anggi, Iray, <named-content xmlns:xlink="http://www.w3.org/1999/xlink" content-type="dwc:verbatimCoordinates" xlink:type="simple">01°20.51'S, 133°55.64'E</named-content>.</p></tp:treatment-sec><tp:treatment-sec sec-type="Type material"><title>Type material.</title><p><italic>Holotype</italic>: male “Indonesia: Papua, Anggi, forest above Iray 1, 2000m, 2.ii.1994, <named-content xmlns:xlink="http://www.w3.org/1999/xlink" content-type="dwc:verbatimCoordinates" xlink:type="simple">01.20.512S, 133.55.642E</named-content>, Balke (BH 06)” (ZSM). <italic>Paratypes</italic>: 5 males, 8 females with same labels as the holotype, one of them additionally with a green label “DNA M.Balke 1272” (NHMW, ZSM). 1 female “Indonesia: Papua, Anggi, Iray, 1880m, 1.ii.1994, <named-content xmlns:xlink="http://www.w3.org/1999/xlink" content-type="dwc:verbatimCoordinates" xlink:type="simple">01.18.224S, 133.54.009E</named-content>, Balke (BH 05)”, “DNA M.Balke 1271” [green] (ZSM).</p></tp:treatment-sec><tp:treatment-sec sec-type="Diagnosis"><title>Diagnosis.</title><p>Beetle middle-sized, reddish-brown to brown; submatt; pronotum with lateral bead; male antennomeres 3–4 strongly enlarged and triangular (3 larger than 4), 5–6 distinctly enlarged, 7 somewhat enlarged; male protarsomere 4 with small (only slightly larger than more laterally situated large seta), thin, slightly curved anterolateral hook; median lobe with strong submedian constriction in ventral view, apex of median lobe elongate in lateral view and narrower in ventral view; paramere with notch on dorsal side and subdistal part short and small, with not numerous, relatively short, thick, and flattened setae.</p></tp:treatment-sec><tp:treatment-sec sec-type="Description"><title>Description.</title><p><italic>Size and shape</italic>: Beetle middle-sized (TL-H 3.9–4.3 mm, TL 4.25–4.7 mm, MW 2.05–2.3 mm), with oblong-oval habitus, broadest at elytral middle. <italic>Coloration</italic>: Head red to reddish-brown, with brown to dark brown areas behind eyes and “V”-like spot in middle, pronotum red to reddish-brown, with two darker areas laterally on disc (left and right from middle line), in some specimens jointed in middle, elytra reddish brown to dark brown, with reddish lines along sutura, head appendages yellowish red to red, legs red to reddis-brown, slightly darker distally; two paratypes with more uniform brown coloration (<xref ref-type="fig" rid="F20">Fig. 35</xref>).</p><p><italic>Surface sculpture</italic>: Whole dorsal surface with dense and coarse punctation (spaces between punctures 1–3, often 1–2, times size of punctures). Punctation slightly sparser on elytra (spaces between punctures 1–4 times size of punctures). Pronotum and elytra with strongly impressed microreticulation, dorsal surface, thus, submatt. Head with microreticulation stronger. Metaventrite and metacoxa distinctly microreticulate, metacoxal plates with longitudinal strioles and transverse wrinkles. Abdominal sternites with distinct microreticulation, strioles, and fine, rather dense punctation, coarser and denser on two last abdominal sternites.</p><p><italic>Structures</italic>: Pronotum with distinct lateral bead, sides somewhat more rounded. Base of prosternum and neck of prosternal process with distinct ridge, not smooth and slightly rounded anteriorly, without anterolateral extensions. Blade of prosternal process lanceolate, relatively narrow, slightly convex, with distinct bead and few setae; neck and blade of prosternal process evenly jointed. Abdominal sternite 7 broadly rounded apically.<!--PageBreak--></p><p><italic>Male</italic>: Antennomeres 3–4 strongly enlarged and triangular (3 larger than 4), 5–6 distinctly enlarged, 7 somewhat enlarged (<xref ref-type="fig" rid="F8">Fig. 9A</xref>); antennomeres 3–6 rugose ventrally. Protarsomere 4 with small (only slightly larger than more laterally situated large seta), thin, slightly curved anterolateral hook. Protarsomere 5 ventrally with anterior row of 9 short setae and posterior row of 7 short setae (<xref ref-type="fig" rid="F8">Fig. 9B</xref>). Abdominal sternite 7 with 8–10 lateral striae on each side. Median lobe with strong submedian constriction in ventral view, apex of median lobe elongate in lateral view and narrower in ventral view (<xref ref-type="fig" rid="F8">Figs 9C, D</xref>). Paramere with notch on dorsal side and subdistal part short and small, with not numerous, relatively short, thick, and flattened setae (<xref ref-type="fig" rid="F8">Fig. 9E</xref>).</p><p><italic>Female</italic>: Dorsal punctation denser and coarser than in males, antennae simple, abdominal sternite 7 without striae.</p></tp:treatment-sec><tp:treatment-sec sec-type="Distribution"><title>Distribution.</title><p>Indonesia: West Papua Province: Manokwari Regency. The species is known only from the type locality (<xref ref-type="fig" rid="F25">Fig. 50</xref>).</p></tp:treatment-sec><tp:treatment-sec sec-type="Etymology"><title>Etymology.</title><p>The species is named for the type area, Anggi. The name is an adjective in the nominative singular.</p></tp:treatment-sec><tp:treatment-sec><!--Section generated to contain objects referenced in tp:taxon-treatment.--><fig id="F8" position="float" orientation="portrait"><label>Figure 9.</label><caption><p><italic><tp:taxon-name>Exocelina anggiensis</tp:taxon-name></italic> sp. n. <bold>A</bold> male antenna <bold>B</bold> protarsomeres 4–5 in ventral view <bold>C</bold> median lobe in ventral view <bold>D</bold> median lobe in lateral view <bold>E</bold> paramere in external view.</p></caption><graphic xmlns:xlink="http://www.w3.org/1999/xlink" xlink:href="ZooKeys-250-001-g008.jpg" position="float" orientation="portrait" xlink:type="simple"/></fig><fig id="F20" position="float" orientation="portrait"><label>Figures 32–35.</label><caption><p>Habitus and coloration. <bold>32</bold> <italic><tp:taxon-name>Exocelina bundiensis</tp:taxon-name></italic> sp. n. <bold>33</bold> <italic><tp:taxon-name>Exocelina knoepfchen</tp:taxon-name></italic> sp. n. <bold>34</bold> <italic><tp:taxon-name>Exocelina alexanderi</tp:taxon-name></italic> sp. n. <bold>35</bold> <italic><tp:taxon-name>Exocelina anggiensis</tp:taxon-name></italic> sp. n.</p></caption><graphic xmlns:xlink="http://www.w3.org/1999/xlink" xlink:href="ZooKeys-250-001-g020.jpg" position="float" orientation="portrait" xlink:type="simple"/></fig><fig id="F25" position="float" orientation="portrait"><label>Figure 50.</label><caption><p>Map of New Guinea showing distribution of the species of the <italic><tp:taxon-name>Exocelina ekari</tp:taxon-name></italic>-group.</p></caption><graphic xmlns:xlink="http://www.w3.org/1999/xlink" xlink:href="ZooKeys-250-001-g025.jpg" position="float" orientation="portrait" xlink:type="simple"/></fig></tp:treatment-sec></tp:taxon-treatment>
