# Supplementary material for: Introduction of the Exocelina ekari-group with descriptions of 22 new species from New Guinea (Coleoptera, Dytiscidae, Copelatinae)
Source: Zookeys. 2012 Dec 13;(250):1–76. doi: 10.3897/zookeys.250.3715 (PMC3558971; doi:10.3897/zookeys.250.3715)
Supplement: XML Treatment for Exocelina arfakensis [file zookeys.250.3715-treatment3.xml]

<!DOCTYPE tp:taxon-treatment
  PUBLIC "-//TaxonX//DTD Taxonomic Treatment Publishing DTD v0 20100105//EN" "tax-treatment-NSO.dtd">
<tp:taxon-treatment xmlns:tp="http://www.plazi.org/taxpub"><tp:treatment-meta><mixed-citation publication-type="journal"><person-group><name><surname>Shaverdo</surname><given-names>Helena V.</given-names></name><name><surname>Surbakti</surname><given-names>Suriani</given-names></name><name><surname>Hendrich</surname><given-names>Lars</given-names></name><name><surname>Balke</surname><given-names>Michael</given-names></name></person-group><article-title>Introduction of the
                    <italic>Exocelina ekari</italic>-group with descriptions of 22 new species from New Guinea (Coleoptera, Dytiscidae, Copelatinae)
                </article-title><source>Zookeys</source><day>13</day><month>12</month><year>2012</year><volume>2012</volume><issue>250</issue><fpage>1</fpage><lpage>76</lpage><pub-id pub-id-type="doi">10.3897/zookeys.250.3715</pub-id></mixed-citation></tp:treatment-meta><tp:nomenclature><label>3.</label><tp:taxon-name>
                        <tp:taxon-name-part taxon-name-part-type="genus">Exocelina</tp:taxon-name-part>
                        <tp:taxon-name-part taxon-name-part-type="species">arfakensis</tp:taxon-name-part>
                    <object-id xmlns:xlink="http://www.w3.org/1999/xlink" xlink:type="simple">urn:lsid:zoobank.org:act:0DA24F49-2FC3-4A96-9C40-609CCC9B7C69</object-id>
								<object-id xmlns:xlink="http://www.w3.org/1999/xlink" xlink:type="simple">http://species-id.net/wiki/Exocelina_arfakensis</object-id>
								</tp:taxon-name><tp:taxon-authority>Shaverdo, Hendrich &amp; Balke</tp:taxon-authority><tp:taxon-status xmlns:xlink="http://www.w3.org/1999/xlink" xlink:type="simple">sp. n.</tp:taxon-status><xref ref-type="fig" rid="F11">Figs 10A–E</xref><xref ref-type="fig" rid="F21">, 36</xref></tp:nomenclature><tp:treatment-sec sec-type="Type locality"><title>Type locality.</title><p>Indonesia: West Papua Province: Manokwari Regency, Arfak Mts., Sijoubreg Village near Mokwam, <named-content xmlns:xlink="http://www.w3.org/1999/xlink" content-type="dwc:verbatimCoordinates" xlink:type="simple">01°06.56'S, 133°54.61'E</named-content>.</p></tp:treatment-sec><tp:treatment-sec sec-type="Type material"><title>Type material.</title><p><italic>Holotype</italic>: male “Indonesia: Papua, Sijoubreg Vill. nr Mokwam, 1450-1600m, 26.i.1994, <named-content xmlns:xlink="http://www.w3.org/1999/xlink" content-type="dwc:verbatimCoordinates" xlink:type="simple">01.06.561S, 133.54.606E</named-content>, Balke (BH 02)” (ZSM). <italic>Paratypes</italic>: 22 males, 18 females with the same labels as the holotype, one male additionally with a green label “DNA M.Balke 1268” (NHMW, ZSM). 8 males, 5 females “Indonesia: Papua, Manokwari-Minyambou, 1630m, 6.ii.1994, <named-content xmlns:xlink="http://www.w3.org/1999/xlink" content-type="dwc:verbatimCoordinates" xlink:type="simple">01.06.115S, 133.53.261E</named-content>, Balke (BH 08)”, one male additionally with a green label “DNA M.Balke 1273” (NHMW, ZSM). 3 males, 3 females “W-PAPUA Manokwari Prov. vic. Mokwam (Siyoubrig), 1400-1800m, <named-content xmlns:xlink="http://www.w3.org/1999/xlink" content-type="dwc:verbatimCoordinates" xlink:type="simple">01°06.26'S, 133°54.41'E</named-content> 24.-28.II.2007 leg. A. Skale” (CASk). 1 female “W-PAPUA Manokwari Prov. Mokwam, 1400-1800m S 01°06"43'S, 133°54"68'E 24.-28.II.2007 leg. A. Skale” (CASk).</p></tp:treatment-sec><tp:treatment-sec sec-type="Diagnosis"><title>Diagnosis.</title><p>Beetle middle-sized, piceous, shiny but with evident dorsal punctation; pronotum with distinct lateral bead; male antennomeres 3–4 strongly enlarged and triangular (3 larger than 4), 5–6 distinctly enlarged, 7 somewhat enlarged; male protarsomere 4 with small, thick (evidently thicker and slightly longer than more laterally situated large seta), slightly curved anterolateral hook; median lobe with strong submedian constriction in ventral view, apex of median lobe elongate in lateral view and narrower in ventral view; paramere with notch on dorsal side and subdistal part short and small, with not numerous, relatively short, thick, and flattened setae.</p></tp:treatment-sec><tp:treatment-sec sec-type="Description"><title>Description.</title><p><italic>Size and shape</italic>: Beetle middle-sized (TL-H 3.7–4.1 mm, TL 4.1–4.5 mm, MW 2.05–2.2 mm), with oblong-oval habitus, broadest at elytral middle. <italic>Coloration</italic>: Dorsally piceous, with dark brown pronotal sides; head appendages yellow to red, legs darker (<xref ref-type="fig" rid="F21">Fig. 36</xref>).</p><p><italic>Surface sculpture</italic>: Head with very dense, coarse punctation (spaces between punctures 1–2 times size of punctures), especially on vertex. Pronotum and elytra with punctation much finer and sparser. Pronotum and elytra with somewhat stronger impressed microreticulation, but dorsal surface still shiny. Head with microreticulation stronger. Metaventrite and metacoxa distinctly microreticulate, metacoxal plates with longitudinal strioles and transverse wrinkles. Abdominal sternites with distinct microreticulation, strioles, and fine sparse punctation, coarser and denser on two last abdominal sternites.</p><p><italic>Structures</italic>: Pronotum with distinct lateral bead. Base of prosternum and neck of prosternal process with distinct ridge, rounded and smooth anteriorly, with small anterolateral extensions. Blade of prosternal process lanceolate, relatively broad, convex, with distinct bead and few setae; neck and blade of prosternal process evenly jointed. Abdominal sternite 7 broadly rounded apically.</p><p><italic>Male</italic>: Antennomeres 3–4 strongly enlarged and triangular (3 larger than 4), 5–6 distinctly enlarged, 7 somewhat enlarged (<xref ref-type="fig" rid="F9">Fig. 10A</xref>); antennomeres 3–7 rugose ventrally. Protarsomere 4 with small, thick (evidently thicker and slightly longer than more laterally situated large seta), slightly curved anterolateral hook. Protarsomere 5 ventrally with anterior row of 11 short setae and posterior row 5 short setae (<xref ref-type="fig" rid="F9">Fig. 10B</xref>). Abdominal sternite 7 with 6–8 lateral striae on each side. Median lobe with strong submedian constriction in ventral view, apex of median lobe elongate in lateral view and narrower in ventral view (<xref ref-type="fig" rid="F9">Figs 10C, D</xref>). Paramere with notch on dorsal side and subdistal part short and small, with not numerous, relatively short, thick, and flattened setae (<xref ref-type="fig" rid="F9">Fig. 10E</xref>).</p><p><italic>Female</italic>: Dorsal punctation slightly coarser, antennae simple, sternite 7 without striae.</p></tp:treatment-sec><tp:treatment-sec sec-type="Distribution"><title>Distribution.</title><p>Indonesia: West Papua Province: Manokwari Regency. The species is known only from the Arfak Mountains, the eastern part of Bird’s head (<xref ref-type="fig" rid="F25">Fig. 50</xref>).</p></tp:treatment-sec><tp:treatment-sec sec-type="Etymology"><title>Etymology.</title><p>The species is named for the type area, Arfak Mountains. The name is an adjective in the nominative singular.</p></tp:treatment-sec><tp:treatment-sec><!--Section generated to contain objects referenced in tp:taxon-treatment.--><fig id="F11" position="float" orientation="portrait"><label>Figures 12–13.</label><caption><p><bold>12</bold> <italic><tp:taxon-name>Exocelina irianensis</tp:taxon-name></italic> sp. n. <bold>13</bold> <italic><tp:taxon-name>Exocelina wondiwoiensis</tp:taxon-name></italic> sp. n. <bold>A</bold> male antenna <bold>B</bold> protarsomeres 4–5 in ventral view <bold>C</bold> median lobe in ventral view <bold>D</bold> median lobe in lateral view <bold>E</bold> paramere in external view.</p></caption><graphic xmlns:xlink="http://www.w3.org/1999/xlink" xlink:href="ZooKeys-250-001-g011.jpg" position="float" orientation="portrait" xlink:type="simple"/></fig><fig id="F21" position="float" orientation="portrait"><label>Figures 36–39.</label><caption><p>Habitus and coloration.<bold>36</bold> <italic><tp:taxon-name>Exocelina arfakensis</tp:taxon-name></italic> sp. n. <bold>37</bold> <italic><tp:taxon-name>Exocelina polita</tp:taxon-name></italic> (Sharp, 1882) <bold>38</bold> <italic><tp:taxon-name>Exocelina irianensis</tp:taxon-name></italic> sp. n. <bold>39</bold> <italic><tp:taxon-name>Exocelina wondiwoiensis</tp:taxon-name></italic> sp. n.</p></caption><graphic xmlns:xlink="http://www.w3.org/1999/xlink" xlink:href="ZooKeys-250-001-g021.jpg" position="float" orientation="portrait" xlink:type="simple"/></fig><fig id="F9" position="float" orientation="portrait"><label>Figure 10.</label><caption><p><italic><tp:taxon-name>Exocelina arfakensis</tp:taxon-name></italic> sp. n. <bold>A</bold> male antenna <bold>B</bold> protarsomeres 4–5 in ventral view <bold>C</bold> median lobe in ventral view <bold>D</bold> median lobe in lateral view <bold>E</bold> paramere in external view.</p></caption><graphic xmlns:xlink="http://www.w3.org/1999/xlink" xlink:href="ZooKeys-250-001-g009.jpg" position="float" orientation="portrait" xlink:type="simple"/></fig><fig id="F25" position="float" orientation="portrait"><label>Figure 50.</label><caption><p>Map of New Guinea showing distribution of the species of the <italic><tp:taxon-name>Exocelina ekari</tp:taxon-name></italic>-group.</p></caption><graphic xmlns:xlink="http://www.w3.org/1999/xlink" xlink:href="ZooKeys-250-001-g025.jpg" position="float" orientation="portrait" xlink:type="simple"/></fig></tp:treatment-sec></tp:taxon-treatment>
