# Supplementary material for: Introduction of the Exocelina ekari-group with descriptions of 22 new species from New Guinea (Coleoptera, Dytiscidae, Copelatinae)
Source: Zookeys. 2012 Dec 13;(250):1–76. doi: 10.3897/zookeys.250.3715 (PMC3558971; doi:10.3897/zookeys.250.3715)
Supplement: XML Treatment for Exocelina astrophallus [file zookeys.250.3715-treatment4.xml]

<!DOCTYPE tp:taxon-treatment
  PUBLIC "-//TaxonX//DTD Taxonomic Treatment Publishing DTD v0 20100105//EN" "tax-treatment-NSO.dtd">
<tp:taxon-treatment xmlns:tp="http://www.plazi.org/taxpub"><tp:treatment-meta><mixed-citation publication-type="journal"><person-group><name><surname>Shaverdo</surname><given-names>Helena V.</given-names></name><name><surname>Surbakti</surname><given-names>Suriani</given-names></name><name><surname>Hendrich</surname><given-names>Lars</given-names></name><name><surname>Balke</surname><given-names>Michael</given-names></name></person-group><article-title>Introduction of the
                    <italic>Exocelina ekari</italic>-group with descriptions of 22 new species from New Guinea (Coleoptera, Dytiscidae, Copelatinae)
                </article-title><source>Zookeys</source><day>13</day><month>12</month><year>2012</year><volume>2012</volume><issue>250</issue><fpage>1</fpage><lpage>76</lpage><pub-id pub-id-type="doi">10.3897/zookeys.250.3715</pub-id></mixed-citation></tp:treatment-meta><tp:nomenclature><label>4.</label><tp:taxon-name>
                        <tp:taxon-name-part taxon-name-part-type="genus">Exocelina</tp:taxon-name-part>
                        <tp:taxon-name-part taxon-name-part-type="species">astrophallus</tp:taxon-name-part>
                    <object-id xmlns:xlink="http://www.w3.org/1999/xlink" xlink:type="simple">http://species-id.net/wiki/Exocelina_astrophallus</object-id>
								</tp:taxon-name><tp:taxon-authority>(Balke, 1998)</tp:taxon-authority><xref ref-type="fig" rid="F18">Fig. 27</xref><tp:nomenclature-citation-list><tp:nomenclature-citation><tp:taxon-name>Copelatus (Papuadytes) astrophallus</tp:taxon-name><comment> Balke, 1998: 324.</comment></tp:nomenclature-citation></tp:nomenclature-citation-list></tp:nomenclature><tp:treatment-sec sec-type="Type locality"><title>Type locality.</title><p>Papua New Guinea: Madang Province, 1–3 km SE Brahman.</p></tp:treatment-sec><tp:treatment-sec sec-type="Type material examined"><title>Type material examined.</title><p><italic>Paratypes</italic>: 5 males “PAPUA NEW GUINEA Madang, 1-3 km SE Brahman, June 21 1991. D. Larson” (NHMW).<!--PageBreak--></p></tp:treatment-sec><tp:treatment-sec sec-type="Additional material"><title>Additional material.</title><p>1 male “PAPUA NEW GUINEA Madang Pr. Brahmin, 150 m, 26IX2002, M Balke (PNG 24)”, “273 DNA M Balke” (ZSM). 6 males, 5 females, 7 exs. “Papua New Guinea: Madang, Usino, 260m, 15.iii.2007, <named-content xmlns:xlink="http://www.w3.org/1999/xlink" content-type="dwc:verbatimCoordinates" xlink:type="simple">05.31.125S, 145.25.316E</named-content>, Kinibel (PNG 158)”, one male additionally with a green label “DNA M. Balke 3320” (ZSM). 4 males “Papua New Guinea: Madang, Keki-Sewan, Adalbert Mts., 300m 30.xi.1994, <named-content xmlns:xlink="http://www.w3.org/1999/xlink" content-type="dwc:verbatimCoordinates" xlink:type="simple">04.40.558S, 145.27.187E</named-content>, Binatang Boys, (PNG 121)”, one of them additionally with a green label “DNA M. Balke 1529” (ZSM). 6 males, 8 females, 10 exs. “Papua New Guinea: Madang, Highway nr. Madang, ford, 80m, 26.xi./2.-3.xii.1994, <named-content xmlns:xlink="http://www.w3.org/1999/xlink" content-type="dwc:verbatimCoordinates" xlink:type="simple">05.24.405S, 145.38.213E</named-content>, Binatang Boys, (PNG 117)”, one of them additionally with a green label “DNA M. Balke 4090” (NHMW, ZSM). 6 males, 3 females “Papua New Guinea: Madang, nr. Brahmin, 200m, 25.xi.1994, nr. <named-content xmlns:xlink="http://www.w3.org/1999/xlink" content-type="dwc:verbatimCoordinates" xlink:type="simple">05.47.026S, 145.24.131E</named-content>, Balke &amp; Kinibel (PNG 116)” (ZSM). 17 males, 11 females “Papua New Guinea: Madang, Wannang, 270m, 31.x.2008, 05.15.458S 145.02.389, Posman, (PNG187)”, one of them additionally with a green label “DNA M. Balke 4167” (NHMW, ZSM).</p></tp:treatment-sec><tp:treatment-sec sec-type="Diagnosis"><title>Diagnosis.</title><p>Beetle middle-sized, piceous, with paler pronotum (especially on margins) and head, teneral specimens reddish-brown, submatt; pronotum with distinct lateral bead; male antennomeres simple; male protarsomere 4 with middle-sized, thick, evidently curved anterolateral hook; median lobe short and with extremely strongly discontinuous (broken and curved) outline; paramere with shallow notch on dorsal side and subdistal part elongate, with dense, long, thin setae.</p></tp:treatment-sec><tp:treatment-sec sec-type="Additions and corrections to the description"><title>Additions and corrections to the description.</title><p>For the complete description see <xref ref-type="bibr" rid="B2">Balke (1998)</xref>.</p><p><italic>Size and shape</italic>: Beetle middle-sized (TL-H 3.8–3.9 mm, TL 4.05–4.2 mm, MW 2.0–2.15 mm), with oblong-oval habitus, broadest at elytral middle, with elytral apex slightly rounded. <italic>Coloration</italic>: piceous, with paler pronotum (especially on margins) and head, teneral specimens pale reddish brown to dark brown, with paler posterior part of head and lateral sides of pronotum (<xref ref-type="fig" rid="F18">Fig. 27</xref>).</p><p><italic>Surface sculpture</italic>: Head, pronotum, and elytra with distinct microreticulation and punctuation, dorsal surface, thus, submatt. Metaventrite and metacoxa distinctly microreticulate, metacoxal plates with longitudinal strioles and transverse wrinkles. Abdominal sternites with distinct microreticulation, strioles, and fine sparse punctation, coarser and denser on two last abdominal sternites.</p><p><italic>Structures</italic>: Pronotum with distinct lateral bead. Base of prosternum and neck of prosternal process with sharp ridge, without anterolateral extensions. Blade of prosternal process lanceolate, rather narrow, strongly convex, with distinct bead and few setae; neck and blade of prosternal process evenly jointed.</p><p><italic>Male</italic>: Antenna simple. Protarsomere 4 with middle-sized, thick, evidently curved anterolateral hook. Protarsomere 5 ventrally with anterior row of 36 longer setae and posterior row of 14 shorter setae. Median lobe short and with extremely strongly discontinuous (curved, plicate) outline. Paramere with shallow notch on dorsal side and subdistal part elongate, with dense, long, thin setae. See Figs 37, 46, 64 in <xref ref-type="bibr" rid="B2">Balke (1998)</xref>.</p><p><!--PageBreak--><italic>Female</italic>: Without evident differences in external morphology from male, except for abdominal sternite 7 without striae.</p></tp:treatment-sec><tp:treatment-sec sec-type="Distribution"><title>Distribution.</title><p>Papua New Guinea. The species is known only from the Madang Province (<xref ref-type="fig" rid="F25">Fig. 50</xref>).</p></tp:treatment-sec><tp:treatment-sec><!--Section generated to contain objects referenced in tp:taxon-treatment.--><fig id="F18" position="float" orientation="portrait"><label>Figures 24–27.</label><caption><p>Habitus and coloration. <bold>24</bold> <italic><tp:taxon-name>Exocelina munaso</tp:taxon-name></italic> (Shaverdo, Sagata &amp; Balke, 2005) <bold>25</bold> <italic><tp:taxon-name>Exocelina atowaso</tp:taxon-name></italic> (Shaverdo, Sagata &amp; Balke, 2005) <bold>26</bold> <italic><tp:taxon-name>Exocelina oceai</tp:taxon-name></italic> sp. n. <bold>27</bold> <italic><tp:taxon-name>Exocelina astrophallus</tp:taxon-name></italic> (Balke, 1998).</p></caption><graphic xmlns:xlink="http://www.w3.org/1999/xlink" xlink:href="ZooKeys-250-001-g018.jpg" position="float" orientation="portrait" xlink:type="simple"/></fig><fig id="F25" position="float" orientation="portrait"><label>Figure 50.</label><caption><p>Map of New Guinea showing distribution of the species of the <italic><tp:taxon-name>Exocelina ekari</tp:taxon-name></italic>-group.</p></caption><graphic xmlns:xlink="http://www.w3.org/1999/xlink" xlink:href="ZooKeys-250-001-g025.jpg" position="float" orientation="portrait" xlink:type="simple"/></fig></tp:treatment-sec><ref-list><ref id="B2"><mixed-citation xmlns:xlink="http://www.w3.org/1999/xlink" xlink:type="simple"><person-group><name name-style="western"><surname>Balke</surname><given-names>M</given-names></name></person-group> (<year>1998</year>)<source> Revision of New Guinea <italic>Copelatus</italic> Erichson, 1832 (Insecta: Coleoptera: Dytiscidae): The running water species, Part I. Annalen des Naturhistorischen Museum Wien 100B: 301–341.</source></mixed-citation></ref></ref-list></tp:taxon-treatment>
