# Supplementary material for: Introduction of the Exocelina ekari-group with descriptions of 22 new species from New Guinea (Coleoptera, Dytiscidae, Copelatinae)
Source: Zookeys. 2012 Dec 13;(250):1–76. doi: 10.3897/zookeys.250.3715 (PMC3558971; doi:10.3897/zookeys.250.3715)
Supplement: XML Treatment for Exocelina atowaso [file zookeys.250.3715-treatment5.xml]

<!DOCTYPE tp:taxon-treatment
  PUBLIC "-//TaxonX//DTD Taxonomic Treatment Publishing DTD v0 20100105//EN" "tax-treatment-NSO.dtd">
<tp:taxon-treatment xmlns:tp="http://www.plazi.org/taxpub"><tp:treatment-meta><mixed-citation publication-type="journal"><person-group><name><surname>Shaverdo</surname><given-names>Helena V.</given-names></name><name><surname>Surbakti</surname><given-names>Suriani</given-names></name><name><surname>Hendrich</surname><given-names>Lars</given-names></name><name><surname>Balke</surname><given-names>Michael</given-names></name></person-group><article-title>Introduction of the
                    <italic>Exocelina ekari</italic>-group with descriptions of 22 new species from New Guinea (Coleoptera, Dytiscidae, Copelatinae)
                </article-title><source>Zookeys</source><day>13</day><month>12</month><year>2012</year><volume>2012</volume><issue>250</issue><fpage>1</fpage><lpage>76</lpage><pub-id pub-id-type="doi">10.3897/zookeys.250.3715</pub-id></mixed-citation></tp:treatment-meta><tp:nomenclature><label>5.</label><tp:taxon-name>
                        <tp:taxon-name-part taxon-name-part-type="genus">Exocelina</tp:taxon-name-part>
                        <tp:taxon-name-part taxon-name-part-type="species">atowaso</tp:taxon-name-part>
                    <object-id xmlns:xlink="http://www.w3.org/1999/xlink" xlink:type="simple">http://species-id.net/wiki/Exocelina_atowaso</object-id>
								</tp:taxon-name><tp:taxon-authority>(Shaverdo, Sagata &amp; Balke, 2005)</tp:taxon-authority><xref ref-type="fig" rid="F18">Fig. 25</xref><tp:nomenclature-citation-list><tp:nomenclature-citation><tp:taxon-name>Papuadytes atowaso</tp:taxon-name><comment> Shaverdo, Sagata &amp; Balke, 2005: 275.</comment></tp:nomenclature-citation></tp:nomenclature-citation-list></tp:nomenclature><tp:treatment-sec sec-type="Type locality"><title>Type locality.</title><p>Papua New Guinea: Madang Province, river below Bundi, approximately <named-content xmlns:xlink="http://www.w3.org/1999/xlink" content-type="dwc:verbatimCoordinates" xlink:type="simple">05°44.85'S, 145°16.83'E</named-content>.</p></tp:treatment-sec><tp:treatment-sec sec-type="Type material examined"><title>Type material examined.</title><p><italic>Holotype</italic>: male “PAPUA NEW GUINEA Madang Pr. below Bundi, 500 m, 26IX2002, M. Balke (PNG 23)”, “267 DNA M Balke” [green label] (BMNH). <bold>Additional material. Madang:</bold> 5 males, 4 females “Papua New Guinea: Madang, below Bundi, 500 m, 26.IX.2002 Balke &amp; Sagata (PNG 023)” (NHMW, ZSM). <bold>East Sepik/Enga:</bold> 1 male “DNA M. Balke 4918”, “Papua New Guinea East Sepik, Lembena, 198m, 3.ix.2009, 04 46.974S 143 56.995E, Ibalim &amp; Plus (PNG 243)” (ZSM). 1 ex. “Papua New Guinea East Sepik, Lembena, 198m, 3.ix.2009, 04 46.974S 143 56.995E, Ibalim &amp; Plus (PNG 243)” (ZSM). 1 male “PNG 246” [hw] (ZSM). 1 male “Papua New Guinea East Sepik, Lembena, 335m, 10.ix.2009, 04 56.859S 143 59.375E, Ibalim &amp; Plus (PNG 250)” (ZSM).</p></tp:treatment-sec><tp:treatment-sec sec-type="Diagnosis"><title>Diagnosis.</title><p>Beetle middle-sized, piceous, with paler head, shiny (<xref ref-type="fig" rid="F18">Fig. 25</xref>); pronotum with distinct lateral bead; male antennomeres simple; male protarsomere 4 with middle-sized, slender, evidently curved anterolateral hook; median lobe with very strong submedian constriction and small subapical processes in ventral view and with almost rounded apex bearing setae in lateral view; paramere without notch on dorsal side, with relatively dense, long, thin setae.</p></tp:treatment-sec><tp:treatment-sec sec-type="Additions and corrections to the description"><title>Additions and corrections to the description.</title><p>For the complete description and illustrations see <xref ref-type="bibr" rid="B17">Shaverdo et al. (2005)</xref>.</p><p><italic>Size</italic>: Beetle middle-sized (TL-H 3.9–4.1 mm, TL 4.2–4.5 mm, MW 2.05–2.3 mm).</p><p><italic>Male</italic>: Protarsomere 4 with middle-sized, slender, evidently curved anterolateral hook. Median lobe with very strong submedian constriction and small subapical processes in ventral view and with almost rounded apex bearing setae in lateral view. Paramere without notch on dorsal side, with relatively dense, long, thin setae. See Figs 9, 14a, b in <xref ref-type="bibr" rid="B17">Shaverdo et al. (2005)</xref>.</p><p><italic>Female</italic>: Without evident differences in external morphology from male, except for abdominal sternite 7 without striae.</p></tp:treatment-sec><tp:treatment-sec sec-type="Distribution"><title>Distribution and habitat.</title><p>Papua New Guinea. The species is known from Madang, East Sepik, and Enga Provinces (<xref ref-type="fig" rid="F25">Fig. 50</xref>). For the habitat description see <xref ref-type="bibr" rid="B17">Shaverdo et al. (2005)</xref>.<!--PageBreak--></p></tp:treatment-sec><tp:treatment-sec><!--Section generated to contain objects referenced in tp:taxon-treatment.--><fig id="F18" position="float" orientation="portrait"><label>Figures 24–27.</label><caption><p>Habitus and coloration. <bold>24</bold> <italic><tp:taxon-name>Exocelina munaso</tp:taxon-name></italic> (Shaverdo, Sagata &amp; Balke, 2005) <bold>25</bold> <italic><tp:taxon-name>Exocelina atowaso</tp:taxon-name></italic> (Shaverdo, Sagata &amp; Balke, 2005) <bold>26</bold> <italic><tp:taxon-name>Exocelina oceai</tp:taxon-name></italic> sp. n. <bold>27</bold> <italic><tp:taxon-name>Exocelina astrophallus</tp:taxon-name></italic> (Balke, 1998).</p></caption><graphic xmlns:xlink="http://www.w3.org/1999/xlink" xlink:href="ZooKeys-250-001-g018.jpg" position="float" orientation="portrait" xlink:type="simple"/></fig><fig id="F25" position="float" orientation="portrait"><label>Figure 50.</label><caption><p>Map of New Guinea showing distribution of the species of the <italic><tp:taxon-name>Exocelina ekari</tp:taxon-name></italic>-group.</p></caption><graphic xmlns:xlink="http://www.w3.org/1999/xlink" xlink:href="ZooKeys-250-001-g025.jpg" position="float" orientation="portrait" xlink:type="simple"/></fig></tp:treatment-sec><ref-list><ref id="B17"><mixed-citation xmlns:xlink="http://www.w3.org/1999/xlink" xlink:type="simple"><person-group><name name-style="western"><surname>Shaverdo</surname><given-names>HV</given-names></name><name name-style="western"><surname>Sagata</surname><given-names>K</given-names></name><name name-style="western"><surname>Balke</surname><given-names>M</given-names></name></person-group> (<year>2005</year>)<article-title> Five new species of the genus <italic>Papuadytes</italic> Balke, 1998 from New Guinea (Coleoptera: Dytiscidae).</article-title><source>Aquatic Insects </source><volume>27</volume> (<issue>4</issue>): <fpage>269</fpage>-<lpage>280</lpage>. doi: <ext-link ext-link-type="uri" xlink:href="http://dx.doi.org/10.1080/01650420500290169" xlink:type="simple">10.1080/01650420500290169</ext-link></mixed-citation></ref></ref-list></tp:taxon-treatment>
