# Supplementary material for: Introduction of the Exocelina ekari-group with descriptions of 22 new species from New Guinea (Coleoptera, Dytiscidae, Copelatinae)
Source: Zookeys. 2012 Dec 13;(250):1–76. doi: 10.3897/zookeys.250.3715 (PMC3558971; doi:10.3897/zookeys.250.3715)
Supplement: XML Treatment for Exocelina brahminensis [file zookeys.250.3715-treatment7.xml]

<!DOCTYPE tp:taxon-treatment
  PUBLIC "-//TaxonX//DTD Taxonomic Treatment Publishing DTD v0 20100105//EN" "tax-treatment-NSO.dtd">
<tp:taxon-treatment xmlns:tp="http://www.plazi.org/taxpub"><tp:treatment-meta><mixed-citation publication-type="journal"><person-group><name><surname>Shaverdo</surname><given-names>Helena V.</given-names></name><name><surname>Surbakti</surname><given-names>Suriani</given-names></name><name><surname>Hendrich</surname><given-names>Lars</given-names></name><name><surname>Balke</surname><given-names>Michael</given-names></name></person-group><article-title>Introduction of the
                    <italic>Exocelina ekari</italic>-group with descriptions of 22 new species from New Guinea (Coleoptera, Dytiscidae, Copelatinae)
                </article-title><source>Zookeys</source><day>13</day><month>12</month><year>2012</year><volume>2012</volume><issue>250</issue><fpage>1</fpage><lpage>76</lpage><pub-id pub-id-type="doi">10.3897/zookeys.250.3715</pub-id></mixed-citation></tp:treatment-meta><tp:nomenclature><label>7.</label><tp:taxon-name>
                        <tp:taxon-name-part taxon-name-part-type="genus">Exocelina</tp:taxon-name-part>
                        <tp:taxon-name-part taxon-name-part-type="species">brahminensis</tp:taxon-name-part>
                    <object-id xmlns:xlink="http://www.w3.org/1999/xlink" xlink:type="simple">urn:lsid:zoobank.org:act:E31C6D32-6B87-4E19-B676-94F6EE79CA84</object-id>
								<object-id xmlns:xlink="http://www.w3.org/1999/xlink" xlink:type="simple">http://species-id.net/wiki/Exocelina_brahminensis</object-id>
								</tp:taxon-name><tp:taxon-authority>Shaverdo, Hendrich &amp; Balke</tp:taxon-authority><tp:taxon-status xmlns:xlink="http://www.w3.org/1999/xlink" xlink:type="simple">sp. n.</tp:taxon-status><xref ref-type="fig" rid="F16">Figs 21A–E</xref><xref ref-type="fig" rid="F23">, 47</xref></tp:nomenclature><tp:treatment-sec sec-type="Type locality"><title>Type locality.</title><p>Papua New Guinea: Madang Province, Adalbert Mts., near Keki, <named-content xmlns:xlink="http://www.w3.org/1999/xlink" content-type="dwc:verbatimCoordinates" xlink:type="simple">04°42.30'S, 145°25.09'E</named-content>.</p></tp:treatment-sec><tp:treatment-sec sec-type="Type material"><title>Type material.</title><p><italic>Holotype</italic>: male “Papua New Guinea: Madang, Adalbert Mts., creek nr Keki, 790m, 28.xi.1994, <named-content xmlns:xlink="http://www.w3.org/1999/xlink" content-type="dwc:verbatimCoordinates" xlink:type="simple">04.42.300S, 145.25.089E</named-content>, Binatang Boys leg. (PNG 53a)” (ZSM). <italic>Paratypes</italic>: <bold>Madang:</bold> 20 males, 27 females with the same label as the holotype (NARI, NHMW, ZSM). 2 males “Papua New Guinea: Madang, Brahmin, 150 m, 26.IX.2002 Balke &amp; Sagata (PNG 024)” (ZSM). 6 males, 1 female “Papua New Guinea: Madang, Akameku-Brahmin, Bismarck Range, 750m, 25.xi.1994, nr <named-content xmlns:xlink="http://www.w3.org/1999/xlink" content-type="dwc:verbatimCoordinates" xlink:type="simple">05.49.307S, 145.24.389E</named-content>, Balke &amp; Kinibel (PNG 114)”, one of them additionally with a green label “DNA M.Balke 1524” (NHMW, ZSM). 20 males “Papua New Guinea: Madang, Usino, 260m, 15.iii.2007, <named-content xmlns:xlink="http://www.w3.org/1999/xlink" content-type="dwc:verbatimCoordinates" xlink:type="simple">05.31.125S, 145.25.316E</named-content>, Kinibel (PNG 158)”, one of them additionally with a green label “DNA M.Balke 3319” (ZSM). 1 male, 1 female “Papua New Guinea: Madang, Highway nr. Madang, ford, 80m, 26.xi./2.-3.xii.1994, <named-content xmlns:xlink="http://www.w3.org/1999/xlink" content-type="dwc:verbatimCoordinates" xlink:type="simple">05.24.405S, 145.38.213E</named-content>, Binatang Boys, (PNG 117)”, the male additionally with a green label: “DNA M.Balke 1523” (ZSM). 1 male, 2 female “Papua New Guinea: Madang, Mt. Tapo, 180 m, ii.2008 5 24.11.00 S 145 36 17 16 E, BRC leg. (PNG 178)” (ZSM). 2 males, 2 females “Papua New Guinea: Madang, Wannang, 230m 3.x.2008, <named-content xmlns:xlink="http://www.w3.org/1999/xlink" content-type="dwc:verbatimCoordinates" xlink:type="simple">05.17.235S, 145.06.160E</named-content>, Posman (PNG188)”, one of them additionally with a green label “DNA M.Balke 3760” (ZSM). 3 males, 6 females “Papua New Guinea: Madang, Wannang, 270m, 31.x.2008, 05.15.458S 145.02.389, Posman, (PNG187)”, one of them additionally with a green label: “DNA M. Balke 4168” (NHMW, ZSM). 29 males, 24 females “Papua New Guinea: Madang, Adalbert Mts., Sewan- Keki, 700m, 4.v.1994, <named-content xmlns:xlink="http://www.w3.org/1999/xlink" content-type="dwc:verbatimCoordinates" xlink:type="simple">04.42.215S, 145.25.154E</named-content>, Balke &amp; Manaono (PNG 51)” (NHMW, ZSM). 14 males, 11 females “Papua New Guinea: Madang, Adalbert Mts., Keki, 850m, 5.v.1994, nr <named-content xmlns:xlink="http://www.w3.org/1999/xlink" content-type="dwc:verbatimCoordinates" xlink:type="simple">04.42.300S, 145.25.089E</named-content>, Balke &amp; Manaono (PNG 52)” (NHMW, ZSM). 45 males, 29 females “Papua New Guinea: Madang, Adalbert Mts., below Keki, 790m, 5.v.1994, <named-content xmlns:xlink="http://www.w3.org/1999/xlink" content-type="dwc:verbatimCoordinates" xlink:type="simple">04.42.300S, 145.25.089E</named-content>, Balke &amp; Manaono (PNG 53)” (NHMW, ZSM). 2 males, 6 females “Papua New Guinea: Madang, Adalbert Mts., Keki to Sewan, 650m, 7.v.1994, <named-content xmlns:xlink="http://www.w3.org/1999/xlink" content-type="dwc:verbatimCoordinates" xlink:type="simple">04.41.802S, 145.25.460E</named-content>, Balke (PNG 54)”, one of them additionally with a green label “DNA M.Balke 1298” (ZSM). 15 males,<!--PageBreak--> 16 females “Papua New Guinea: Madang, Keki, Adalbert Mts., 400m, 29.xi.1994, <named-content xmlns:xlink="http://www.w3.org/1999/xlink" content-type="dwc:verbatimCoordinates" xlink:type="simple">04.43.058S, 145.24.437E</named-content>, Binatang Boys, (PNG 119)” (NHMW, ZSM). 44 males, 35 females “Papua New Guinea: Madang, Keki-Sewan, Adalbert Mts., 700m, 30.xi.1994 nr <named-content xmlns:xlink="http://www.w3.org/1999/xlink" content-type="dwc:verbatimCoordinates" xlink:type="simple">04.41.802S, 145.25.460E</named-content> Binatang Boys (PNG 120)” (NHMW, ZSM). <bold>Sandaun:</bold> 2 males “Papua New Guinea: Sandaun, Toricelli Mts., village below Sibilanga Stn., 400m, 18.iv.1994, nr <named-content xmlns:xlink="http://www.w3.org/1999/xlink" content-type="dwc:verbatimCoordinates" xlink:type="simple">03.26.750S, 142.29.949E</named-content>, Balke (PNG 42)”, one of them additionally with a green label “DNA M.Balke 1293” (ZSM). 13 males, 8 females “Papua New Guinea: Sandaun, Toricelli Mts., 2h walk fr Sibilanga Stn., 350m, 19.iv.1994, <named-content xmlns:xlink="http://www.w3.org/1999/xlink" content-type="dwc:verbatimCoordinates" xlink:type="simple">03.39.121S, 142.29.991E</named-content>, Balke (PNG 44)” (NHMW, ZSM). <bold>East Sepik:</bold> 2 males, 2 females “Papua New Guinea: East Sepik, Prince Alexander Mts., Wewak, 400m, 21.iv.1994, <named-content xmlns:xlink="http://www.w3.org/1999/xlink" content-type="dwc:verbatimCoordinates" xlink:type="simple">03.37.319S, 143.36.764E</named-content>, Balke (PNG 45)”, one of them additionally with a green label “DNA M.Balke 1294” (NHMW, ZSM). <bold>Morobe:</bold> 1 male “Papua New Guinea: Morobe, Herzog Mts., Bundun, 700-800m, 2.iv.1994, <named-content xmlns:xlink="http://www.w3.org/1999/xlink" content-type="dwc:verbatimCoordinates" xlink:type="simple">06.51.598S, 146.37.07E</named-content>, Balke &amp; Sagata (PNG 27)” (ZSM).</p></tp:treatment-sec><tp:treatment-sec sec-type="Additional material"><title>Additional material.</title><p>8 females “Papua New Guinea: Madang, Keki, Adalbert Mts., 400m, 29.xi.1994, <named-content xmlns:xlink="http://www.w3.org/1999/xlink" content-type="dwc:verbatimCoordinates" xlink:type="simple">04.43.058S, 145.24.437E</named-content>, Binatang Boys, (PNG 119)” (NHMW, ZSM). 8 females “Papua New Guinea: Madang, Keki-Sewan, Adalbert Mts., 700m, 30.xi.1994 nr <named-content xmlns:xlink="http://www.w3.org/1999/xlink" content-type="dwc:verbatimCoordinates" xlink:type="simple">04.41.802S, 145.25.460E</named-content> Binatang Boys (PNG 120)” (NHMW, ZSM). These females most likely belong to <italic><tp:taxon-name>Exocelina brahminensis</tp:taxon-name></italic> sp. n. However, the sure separation from <italic><tp:taxon-name>Exocelina larsoni</tp:taxon-name></italic> (Balke, 1998) is not possible because of more strongly developed traces of a lateral bead of the pronotum.</p></tp:treatment-sec><tp:treatment-sec sec-type="Diagnosis"><title>Diagnosis.</title><p>Beetle small, piceous, with reddish brown head and pronotum, shiny; pronotum without lateral bead or with weak traces of lateral bead; male antennomeres simple; male protarsomere 4 with large, thick, strongly curved anterolateral hook; median lobe with weak submedian constriction in ventral view; paramere with strong notch on dorsal side, with notch tip sharply pointed, and subdistal part elongate, with upper setae thin and more numerous and lower setae shorter, thick, and flattend. The species is similar to <italic><tp:taxon-name>Exocelina eme</tp:taxon-name></italic> sp. n., from which it differs by simple male antennae and the shape of the male genialia, especially by the strong notch of the paramere and its sharply poined tip.</p></tp:treatment-sec><tp:treatment-sec sec-type="Description"><title>Description.</title><p><italic>Size and shape</italic>: Beetle small (TL-H 3.15–3.3 mm, TL 3.5–3.65 mm, MW 1.7–1.8 mm), with oblong-oval habitus, broadest at elytral middle. <italic>Coloration</italic>: Head reddish-brown, darker posterior eyes; pronotum reddish-brown, with slightly darker disc; elytra piceous, with dark brown sutural bands; head appendages yellow to yellowish-red, legs distally darker, to dark brown (<xref ref-type="fig" rid="F23">Fig. 47</xref>).</p><p><italic>Surface sculpture</italic>: as in <italic><tp:taxon-name>Exocelina eme</tp:taxon-name></italic> sp. n.</p><p><italic>Structures</italic>: Pronotum without lateral bead or with weak traces of lateral bead. Base of prosternum and neck of prosternal process with distinct ridge, anteriorly smooth, without anterolateral extensions. Blade of prosternal process lanceolate, relatively broad, convex, with distinct bead and few setae; neck and blade of prosternal process evenly jointed. Abdominal sternite 7 broadly rounded apically.</p><p><italic>Male</italic>: Antenna simple (<xref ref-type="fig" rid="F16">Fig. 21A</xref>). Protarsomere 4 with large, thick, strongly curved anterolateral hook. Protarsomere 5 ventrally with anterior row of 16 short setae and <!--PageBreak-->posterior row with 7 short setae (<xref ref-type="fig" rid="F16">Fig. 21B</xref>). Abdominal sternite 7 with 6–13 lateral striae on each side. Median lobe with weak submedian constriction in ventral view (<xref ref-type="fig" rid="F16">Fig. 21C</xref>). Paramere with strong notch on dorsal side, with notch tip sharply pointed, and subdistal part elongate, with upper setae thin and more numerous and lower setae shorter, thick, and flattend (<xref ref-type="fig" rid="F16">Fig. 21E</xref>).</p><p><italic>Female</italic>: Traces of the pronotal lateral bead developed stronger in some specimens; abdominal sternite 7 without striae.</p></tp:treatment-sec><tp:treatment-sec sec-type="Distribution"><title>Distribution.</title><p>Papua New Guinea. This species is wide distributed in the Momase Region: Sandaun, East Sepik, Madang, and Morobe Provinces (<xref ref-type="fig" rid="F25">Fig. 50</xref>).</p></tp:treatment-sec><tp:treatment-sec sec-type="Etymology"><title>Etymology.</title><p>The name refers to the village Brahmin where this species was first discovered. The species name is an adjective in the nominative singular.</p></tp:treatment-sec><tp:treatment-sec><!--Section generated to contain objects referenced in tp:taxon-treatment.--><fig id="F16" position="float" orientation="portrait"><label>Figures 20–21.</label><caption><p><bold>20</bold> <italic><tp:taxon-name>Exocelina eme</tp:taxon-name></italic> sp. n. <bold>21</bold> <italic><tp:taxon-name>Exocelina brahminensis</tp:taxon-name></italic> sp. n. <bold>A</bold> male antenna <bold>B</bold> protarsomeres 4–5 in ventral view <bold>C</bold> median lobe in ventral view <bold>D</bold> median lobe in lateral view <bold>E</bold> paramere in external view.</p></caption><graphic xmlns:xlink="http://www.w3.org/1999/xlink" xlink:href="ZooKeys-250-001-g016.jpg" position="float" orientation="portrait" xlink:type="simple"/></fig><fig id="F23" position="float" orientation="portrait"><label>Figures 44–47.</label><caption><p>Habitus and coloration. <bold>44</bold> <italic><tp:taxon-name>Exocelina soppi</tp:taxon-name></italic> sp. n. <bold>45</bold> <italic><tp:taxon-name>Exocelina pseudosoppi</tp:taxon-name></italic> sp. n. <bold>46</bold> <italic><tp:taxon-name>Exocelina eme</tp:taxon-name></italic> sp. n. <bold>47</bold> <italic><tp:taxon-name>Exocelina brahminensis</tp:taxon-name></italic> sp. n.</p></caption><graphic xmlns:xlink="http://www.w3.org/1999/xlink" xlink:href="ZooKeys-250-001-g023.jpg" position="float" orientation="portrait" xlink:type="simple"/></fig><fig id="F25" position="float" orientation="portrait"><label>Figure 50.</label><caption><p>Map of New Guinea showing distribution of the species of the <italic><tp:taxon-name>Exocelina ekari</tp:taxon-name></italic>-group.</p></caption><graphic xmlns:xlink="http://www.w3.org/1999/xlink" xlink:href="ZooKeys-250-001-g025.jpg" position="float" orientation="portrait" xlink:type="simple"/></fig></tp:treatment-sec></tp:taxon-treatment>
