# Supplementary material for: Introduction of the Exocelina ekari-group with descriptions of 22 new species from New Guinea (Coleoptera, Dytiscidae, Copelatinae)
Source: Zookeys. 2012 Dec 13;(250):1–76. doi: 10.3897/zookeys.250.3715 (PMC3558971; doi:10.3897/zookeys.250.3715)
Supplement: XML Treatment for Exocelina bundiensis [file zookeys.250.3715-treatment8.xml]

<!DOCTYPE tp:taxon-treatment
  PUBLIC "-//TaxonX//DTD Taxonomic Treatment Publishing DTD v0 20100105//EN" "tax-treatment-NSO.dtd">
<tp:taxon-treatment xmlns:tp="http://www.plazi.org/taxpub"><tp:treatment-meta><mixed-citation publication-type="journal"><person-group><name><surname>Shaverdo</surname><given-names>Helena V.</given-names></name><name><surname>Surbakti</surname><given-names>Suriani</given-names></name><name><surname>Hendrich</surname><given-names>Lars</given-names></name><name><surname>Balke</surname><given-names>Michael</given-names></name></person-group><article-title>Introduction of the
                    <italic>Exocelina ekari</italic>-group with descriptions of 22 new species from New Guinea (Coleoptera, Dytiscidae, Copelatinae)
                </article-title><source>Zookeys</source><day>13</day><month>12</month><year>2012</year><volume>2012</volume><issue>250</issue><fpage>1</fpage><lpage>76</lpage><pub-id pub-id-type="doi">10.3897/zookeys.250.3715</pub-id></mixed-citation></tp:treatment-meta><tp:nomenclature><label>8.</label><tp:taxon-name>
                        <tp:taxon-name-part taxon-name-part-type="genus">Exocelina</tp:taxon-name-part>
                        <tp:taxon-name-part taxon-name-part-type="species">bundiensis</tp:taxon-name-part>
                    <object-id xmlns:xlink="http://www.w3.org/1999/xlink" xlink:type="simple">urn:lsid:zoobank.org:act:0234AC51-E602-4674-9277-8272A60D32B7</object-id>
								<object-id xmlns:xlink="http://www.w3.org/1999/xlink" xlink:type="simple">http://species-id.net/wiki/Exocelina_bundiensis</object-id>
								</tp:taxon-name><tp:taxon-authority>Shaverdo, Hendrich &amp; Balke</tp:taxon-authority><tp:taxon-status xmlns:xlink="http://www.w3.org/1999/xlink" xlink:type="simple">sp. n.</tp:taxon-status><xref ref-type="fig" rid="F5">Figs 6A–E</xref><xref ref-type="fig" rid="F17">, 32</xref></tp:nomenclature><tp:treatment-sec sec-type="Type locality"><title>Type locality.</title><p>Papua New Guinea: Eastern Highlands Province, Akameku-Brahmin, Bismarck Range, <named-content xmlns:xlink="http://www.w3.org/1999/xlink" content-type="dwc:verbatimCoordinates" xlink:type="simple">05°54.28'S, 145°22.27'E</named-content>.</p></tp:treatment-sec><tp:treatment-sec sec-type="Type material"><title>Type material.</title><p><italic>Holotype</italic>: male “Papua New Guinea: Eastern Highlands, Akameku-Brahmin, Bismarck Range, 1900m, 23.xi.1994, <named-content xmlns:xlink="http://www.w3.org/1999/xlink" content-type="dwc:verbatimCoordinates" xlink:type="simple">05.54.284S, 145.22.271E</named-content>, Balke &amp; Kinibel (PNG 108)” (ZSM). <italic>Paratypes</italic>: <bold>Eastern Highlands:</bold> 46 males, 19 females with same labels as the holotype, one of them additionally with a green label “DNA M.Balke 1398” (NARI, NHMW, ZSM). 36 males, 25 females “Papua New Guinea: Eastern Highlands, Akameku-Brahmin, Bismarck Range, 1500m, 24.xi.1994, <named-content xmlns:xlink="http://www.w3.org/1999/xlink" content-type="dwc:verbatimCoordinates" xlink:type="simple">05.51.964S, 145.23.604E</named-content>, Balke &amp; Kinibel (PNG 111)” (NHMW, ZSM). <bold>Madang:</bold> 2 males “PAPUA NEW GUINEA: Madang, Bundi small streams Jun 25/91 Larson” (ANIC, NHMW).</p></tp:treatment-sec><tp:treatment-sec sec-type="Diagnosis"><title>Diagnosis.</title><p>Beetles small, dark brown, dorsally less strongly punctate than <italic><tp:taxon-name>Exocelina hansferyi</tp:taxon-name></italic>, submatt; pronotum with lateral bead; male antennomeres 3–5 enlarged, 6–8 slightly enlarged; male protarsomere 4 with middle-sized, slender, evidently curved anterolateral hook; median lobe with strong submedian constriction and proximal part narrower, apex of median lobe narrower in lateral view; paramere with distinct notch on dorsal side and subdistal part elongate, with less numerous, long, thin setae.</p></tp:treatment-sec><tp:treatment-sec sec-type="Description"><title>Description.</title><p><italic>Size and shape</italic>: Beetle small (TL-H 3.3–3.7 mm, TL 3.6–4.1 mm, MW 1.9–2.1 mm), with oblong-oval habitus, broadest at elytral middle. <italic>Coloration</italic>: Dark brown with reddish brown anterior margin of head, lateral sides and posterior margin of pronotum, head appendages, and legs (<xref ref-type="fig" rid="F20">Fig. 32</xref>).</p><p><italic>Surface sculpture</italic>: Similar to <italic><tp:taxon-name>Exocelina hansferyi</tp:taxon-name></italic>, but with less strong punctation and microreticulation. Head with very dense punctation (spaces between punctures 1–2 times size of punctures), evidently finer and sparser anteriorly; diameter of punctures less than diameter of cells of microreticulation. Pronotum with finer, sparser punctation<!--PageBreak--> than on head. Elytra with finer, sparser and more evenly distributed punctation than on pronotum. Pronotum and elytra with rather strongly impressed microreticulation, dorsal surface, thus, submatt. Head with microreticulation stronger. Metaventrite and metacoxa distinctly microreticulate, metacoxal plates with longitudinal strioles and transverse wrinkles. Abdominal sternites with distinct microreticulation, strioles, and fine, rather dense punctation, coarser and denser on two last abdominal sternites.</p><p><italic>Structures</italic>: Pronotum with distinct lateral bead. Base of prosternum and neck of prosternal process with distinct ridge, without anterolateral extensions. Blade of prosternal process lanceolate, rather narrow, slightly convex, with distinct bead and few setae; neck and blade of prosternal process evenly jointed. Abdominal sternite 7 slightly truncate apically.</p><p><italic>Male</italic>: Antennomeres 3–5 enlarged, 6–8 slightly enlarged (<xref ref-type="fig" rid="F5">Fig. 6A</xref>). Protarsomere 4 with middle-sized, slender, evidently curved anterolateral hook. Protarsomere 5 ventrally with anterior row (double apically) of 21 short setae and posterior row of 7 short setae (<xref ref-type="fig" rid="F5">Fig. 6B</xref>). Abdominal sternite 7 with 7–11 lateral striae on each side. Median lobe with strong submedian constriction and proximal part narrower in ventral view, apex of median lobe narrower in lateral view (<xref ref-type="fig" rid="F5">Figs 6C, D</xref>). Paramere with distinct notch on dorsal side and subdistal part elongate, with less numerous, long, thin setae (<xref ref-type="fig" rid="F5">Fig. 6E</xref>).</p><p><italic>Female</italic>: Antennae simple, abdominal sternite 7 without striae.</p></tp:treatment-sec><tp:treatment-sec sec-type="Distribution"><title>Distribution.</title><p>Papua New Guinea. The species is known from Madang and Eastern Highlands Provinces (<xref ref-type="fig" rid="F25">Fig. 50</xref>).</p></tp:treatment-sec><tp:treatment-sec sec-type="Etymology"><title>Etymology.</title><p>The species is named after the village Bundi where it was discovered. The name is an adjective in the nominative singular.</p></tp:treatment-sec><tp:treatment-sec><!--Section generated to contain objects referenced in tp:taxon-treatment.--><fig id="F5" position="float" orientation="portrait"><label>Figure 6.</label><caption><p><italic><tp:taxon-name>Exocelina bundiensis</tp:taxon-name></italic> sp. n. <bold>A</bold> male antenna <bold>B</bold> protarsomeres 4–5 in ventral view <bold>C</bold> median lobe in ventral view <bold>D</bold> median lobe in lateral view <bold>E</bold> paramere in external view.</p></caption><graphic xmlns:xlink="http://www.w3.org/1999/xlink" xlink:href="ZooKeys-250-001-g005.jpg" position="float" orientation="portrait" xlink:type="simple"/></fig><fig id="F17" position="float" orientation="portrait"><label>Figures 22–23.</label><caption><p><bold>22</bold> <italic><tp:taxon-name>Exocelina kakapupu</tp:taxon-name></italic> sp. n. <bold>23</bold> <italic><tp:taxon-name>Exocelina unipo</tp:taxon-name></italic> sp. n. <bold>A</bold> male antenna <bold>B</bold> protarsomeres 4–5 in ventral view <bold>C</bold> median lobe in ventral view <bold>D</bold> median lobe in lateral view <bold>E</bold> paramere in external view.</p></caption><graphic xmlns:xlink="http://www.w3.org/1999/xlink" xlink:href="ZooKeys-250-001-g017.jpg" position="float" orientation="portrait" xlink:type="simple"/></fig><fig id="F20" position="float" orientation="portrait"><label>Figures 32–35.</label><caption><p>Habitus and coloration. <bold>32</bold> <italic><tp:taxon-name>Exocelina bundiensis</tp:taxon-name></italic> sp. n. <bold>33</bold> <italic><tp:taxon-name>Exocelina knoepfchen</tp:taxon-name></italic> sp. n. <bold>34</bold> <italic><tp:taxon-name>Exocelina alexanderi</tp:taxon-name></italic> sp. n. <bold>35</bold> <italic><tp:taxon-name>Exocelina anggiensis</tp:taxon-name></italic> sp. n.</p></caption><graphic xmlns:xlink="http://www.w3.org/1999/xlink" xlink:href="ZooKeys-250-001-g020.jpg" position="float" orientation="portrait" xlink:type="simple"/></fig><fig id="F25" position="float" orientation="portrait"><label>Figure 50.</label><caption><p>Map of New Guinea showing distribution of the species of the <italic><tp:taxon-name>Exocelina ekari</tp:taxon-name></italic>-group.</p></caption><graphic xmlns:xlink="http://www.w3.org/1999/xlink" xlink:href="ZooKeys-250-001-g025.jpg" position="float" orientation="portrait" xlink:type="simple"/></fig></tp:treatment-sec></tp:taxon-treatment>
