# Supplementary material for: Introduction of the Exocelina ekari-group with descriptions of 22 new species from New Guinea (Coleoptera, Dytiscidae, Copelatinae)
Source: Zookeys. 2012 Dec 13;(250):1–76. doi: 10.3897/zookeys.250.3715 (PMC3558971; doi:10.3897/zookeys.250.3715)
Supplement: XML Treatment for Exocelina edeltraudae [file zookeys.250.3715-treatment9.xml]

<!DOCTYPE tp:taxon-treatment
  PUBLIC "-//TaxonX//DTD Taxonomic Treatment Publishing DTD v0 20100105//EN" "tax-treatment-NSO.dtd">
<tp:taxon-treatment xmlns:tp="http://www.plazi.org/taxpub"><tp:treatment-meta><mixed-citation publication-type="journal"><person-group><name><surname>Shaverdo</surname><given-names>Helena V.</given-names></name><name><surname>Surbakti</surname><given-names>Suriani</given-names></name><name><surname>Hendrich</surname><given-names>Lars</given-names></name><name><surname>Balke</surname><given-names>Michael</given-names></name></person-group><article-title>Introduction of the
                    <italic>Exocelina ekari</italic>-group with descriptions of 22 new species from New Guinea (Coleoptera, Dytiscidae, Copelatinae)
                </article-title><source>Zookeys</source><day>13</day><month>12</month><year>2012</year><volume>2012</volume><issue>250</issue><fpage>1</fpage><lpage>76</lpage><pub-id pub-id-type="doi">10.3897/zookeys.250.3715</pub-id></mixed-citation></tp:treatment-meta><tp:nomenclature><label>9.</label><tp:taxon-name>
                        <tp:taxon-name-part taxon-name-part-type="genus">Exocelina</tp:taxon-name-part>
                        <tp:taxon-name-part taxon-name-part-type="species">edeltraudae</tp:taxon-name-part>
                    <object-id xmlns:xlink="http://www.w3.org/1999/xlink" xlink:type="simple">urn:lsid:zoobank.org:act:C89AD87B-C775-429E-AC74-706262F679F5</object-id>
								<object-id xmlns:xlink="http://www.w3.org/1999/xlink" xlink:type="simple">http://species-id.net/wiki/Exocelina_edeltraudae</object-id>
								</tp:taxon-name><tp:taxon-authority>Shaverdo, Hendrich &amp; Balke</tp:taxon-authority><tp:taxon-status xmlns:xlink="http://www.w3.org/1999/xlink" xlink:type="simple">sp. n.</tp:taxon-status><xref ref-type="fig" rid="F3">Figs 4A–F</xref><xref ref-type="fig" rid="F19">, 30</xref></tp:nomenclature><tp:treatment-sec sec-type="Type locality"><title>Type locality.</title><p>Papua New Guinea: Western Highlands Province, Kurumul, 6 km SW Kudjip, <named-content xmlns:xlink="http://www.w3.org/1999/xlink" content-type="dwc:verbatimCoordinates" xlink:type="simple">05°53.43'S, 144°36.60'E</named-content>.</p></tp:treatment-sec><tp:treatment-sec sec-type="Type material"><title>Type material.</title><p><italic>Holotype</italic>: male “Papua New Guinea: Western Highlands, Kurumul, 6Km SW Kudjip, small stream, 1584m, 13.vi.1994, <named-content xmlns:xlink="http://www.w3.org/1999/xlink" content-type="dwc:verbatimCoordinates" xlink:type="simple">05.53.426S, 144.36.600E</named-content>, John (PNG 78)” (ZSM). <italic>Paratypes</italic>: <bold>Western Highlands:</bold> 11 males with the same label as the holotype, one of them additionally with a green label “DNA M.Balke 1341” (NHMW, ZSM). 2 males “Papua New Guinea: Western Highlands, Mt. Hagen town area, 1600m, 7.xii.1994 <named-content xmlns:xlink="http://www.w3.org/1999/xlink" content-type="dwc:verbatimCoordinates" xlink:type="simple">05.49.745S, 144.22.357E</named-content> Balke &amp; Kinibel (PNG 131)” (ZSM). <bold>Southern Highlands:</bold> 3 males “PAPUA N.G.: 6.-9.5.1998 Southern Highl. Prov. Tari-Koroba, Hedemari [Hedamali] 1700-1900 m, leg. Riedel” (NHMW). 1 male, 3 females “Papua New Guinea: Southern Highlands, Tari Komo road, 10km N Hides Gas, 1700m, 13.v.1994, Balke (PNG 61)” (ZSM). 12 males, 8 females “Papua <!--PageBreak-->New Guinea: Southern Highlands, Tari to Koroba, 1600m, 15.v.1994, <named-content xmlns:xlink="http://www.w3.org/1999/xlink" content-type="dwc:verbatimCoordinates" xlink:type="simple">05.46.500S, 142.50.000E</named-content>, Balke (PNG 65)” (NARI, NHMW, ZSM). 6 males, 1 female “Papua New Guinea: Southern Highlands, Koroba, 1600m, 15.v.1994, <named-content xmlns:xlink="http://www.w3.org/1999/xlink" content-type="dwc:verbatimCoordinates" xlink:type="simple">05.41.854S, 142.43.836E</named-content>, Balke (PNG 66)” (NHMW, ZSM).</p></tp:treatment-sec><tp:treatment-sec sec-type="Diagnosis"><title>Diagnosis.</title><p>Beetle middle-sized, piceous, submatt; pronotum with distinct lateral bead; male sternite 7 slightly to distinctly concave apically; male antennomeres 3–5 distinctly enlarged, almost equally in size and shape, antennomeres 6–8 enlarged; male protarsomere 4 with middle-sized, slender, evidently curved anterolateral hook; median lobe with very strong submedian constriction and proximal part very broad in ventral view, apex of median lobe pointed and strongly curved downwards in lateral; paramere with distinct notch on dorsal side and subdistal part elongate, with numerous, dense, long, thin setae. The species is well recognizable by the modified antennae of the males and the shape of the median lobe.</p></tp:treatment-sec><tp:treatment-sec sec-type="Description"><title>Description.</title><p><italic>Size and shape</italic>: Beetle middle-sized (TL-H 3.85–4.2 mm, TL 4.15–4.55 mm, MW 2.1–2.55 mm), with oblong-oval habitus, broadest at elytral middle. <italic>Coloration</italic>: Dorsally piceous, with dark brown anterior margin of head and narrowly pronotal sides; head appendages and legs brown, legs distally darker (<xref ref-type="fig" rid="F19">Fig. 30</xref>).</p><p><italic>Surface sculpture</italic>: Head with dense, coarse punctation (spaces between punctures 1–3 times size of punctures), especially on vertex. Pronotum with punctation much finer, sparser, and more evenly distributed than on head. Elytra with extremely sparse and fine punctation. Pronotum and elytra with strongly impressed microreticulation, dorsal surface, thus, submatt. Head with microreticulation stronger. Metaventrite and metacoxa distinctly microreticulate, metacoxal plates with longitudinal strioles and transverse wrinkles. Abdominal sternites with distinct microreticulation, strioles, and fine sparse punctation, coarser and denser on two last abdominal sternites.</p><p><italic>Structures</italic>: Pronotum with distinct lateral bead. Base of prosternum and neck of prosternal process with distinct ridge, rounded and smooth anteriorly, with small anterolateral extensions. Blade of prosternal process lanceolate, relatively narrow, convex, with distinct bead and few setae; neck and blade of prosternal process evenly jointed. Abdominal sternite 7 broadly rounded or concave apically.</p><p><italic>Male</italic>: Antennomeres 3–5 distinctly enlarged, almost equally in size, antennomeres 6–8 enlarged (<xref ref-type="fig" rid="F3">Fig. 4A</xref>), antennomeres 3–7 rugose ventrally. Protarsomere 4 with middle-sized, slender, evidently curved anterolateral hook. Protarsomere 5 ventrally with anterior row of 15 short setae and posterior row of 5 short setae (<xref ref-type="fig" rid="F3">Fig. 4B</xref>). Abdominal sternite 7 with 8–11 lateral striae on each side, slightly to distinctly concave apically (<xref ref-type="fig" rid="F3">Fig. 4C</xref>). Median lobe with very strong submedian constriction and proximal part very broad in ventral view, apex of median lobe pointed and strongly curved downwards in lateral view (<xref ref-type="fig" rid="F3">Figs 4D, E</xref>). Paramere with distinct notch on dorsal side and subdistal part elongate, with numerous, dense, long, thin setae (<xref ref-type="fig" rid="F3">Fig. 4F</xref>).</p><p><italic>Female</italic>: Antennae simple, abdominal sternite 7 broadly rounded apically, without striae.</p></tp:treatment-sec><tp:treatment-sec sec-type="Distribution"><title>Distribution.</title><p>Papua New Guinea. The species is known from Western Highlands and Southern Highlands Provinces (<xref ref-type="fig" rid="F25">Fig. 50</xref>).<!--PageBreak--></p></tp:treatment-sec><tp:treatment-sec sec-type="Etymology"><title>Etymology.</title><p>Dedicated to Edeltraud Tötzl, senior author’s mother-in-law: “With my sincere thankfulness. Without your help with my children, my scientific work was not possible during last six years”. The species name is a noun in the genitive case.</p></tp:treatment-sec><tp:treatment-sec><!--Section generated to contain objects referenced in tp:taxon-treatment.--><fig id="F3" position="float" orientation="portrait"><label>Figure 4.</label><caption><p><italic><tp:taxon-name>Exocelina edeltraudae</tp:taxon-name></italic> sp. n. <bold>A</bold> male antenna <bold>B</bold> protarsomeres 4–5 in ventral view <bold>C</bold> abdominal sternite 7 <bold>D</bold> median lobe in ventral view <bold>E</bold> median lobe in lateral view <bold>F</bold> paramere in external view.</p></caption><graphic xmlns:xlink="http://www.w3.org/1999/xlink" xlink:href="ZooKeys-250-001-g003.jpg" position="float" orientation="portrait" xlink:type="simple"/></fig><fig id="F19" position="float" orientation="portrait"><label>Figures 28–31.</label><caption><p>Habitus and coloration. <bold>28</bold> <italic><tp:taxon-name>Exocelina waigeoensis</tp:taxon-name></italic> sp. n. <bold>29</bold> <italic><tp:taxon-name>Exocelina evelyncheesmanae</tp:taxon-name></italic> sp. n. <bold>30</bold> <italic><tp:taxon-name>Exocelina edeltraudae</tp:taxon-name></italic> sp. n. <bold>31</bold> <italic><tp:taxon-name>Exocelina hansferyi</tp:taxon-name></italic> sp. n.</p></caption><graphic xmlns:xlink="http://www.w3.org/1999/xlink" xlink:href="ZooKeys-250-001-g019.jpg" position="float" orientation="portrait" xlink:type="simple"/></fig><fig id="F25" position="float" orientation="portrait"><label>Figure 50.</label><caption><p>Map of New Guinea showing distribution of the species of the <italic><tp:taxon-name>Exocelina ekari</tp:taxon-name></italic>-group.</p></caption><graphic xmlns:xlink="http://www.w3.org/1999/xlink" xlink:href="ZooKeys-250-001-g025.jpg" position="float" orientation="portrait" xlink:type="simple"/></fig></tp:treatment-sec></tp:taxon-treatment>
