# Supplementary material for: Introduction of the Exocelina ekari-group with descriptions of 22 new species from New Guinea (Coleoptera, Dytiscidae, Copelatinae)
Source: Zookeys. 2012 Dec 13;(250):1–76. doi: 10.3897/zookeys.250.3715 (PMC3558971; doi:10.3897/zookeys.250.3715)
Supplement: XML Treatment for Exocelina eme [file zookeys.250.3715-treatment11.xml]

<!DOCTYPE tp:taxon-treatment
  PUBLIC "-//TaxonX//DTD Taxonomic Treatment Publishing DTD v0 20100105//EN" "tax-treatment-NSO.dtd">
<tp:taxon-treatment xmlns:tp="http://www.plazi.org/taxpub"><tp:treatment-meta><mixed-citation publication-type="journal"><person-group><name><surname>Shaverdo</surname><given-names>Helena V.</given-names></name><name><surname>Surbakti</surname><given-names>Suriani</given-names></name><name><surname>Hendrich</surname><given-names>Lars</given-names></name><name><surname>Balke</surname><given-names>Michael</given-names></name></person-group><article-title>Introduction of the
                    <italic>Exocelina ekari</italic>-group with descriptions of 22 new species from New Guinea (Coleoptera, Dytiscidae, Copelatinae)
                </article-title><source>Zookeys</source><day>13</day><month>12</month><year>2012</year><volume>2012</volume><issue>250</issue><fpage>1</fpage><lpage>76</lpage><pub-id pub-id-type="doi">10.3897/zookeys.250.3715</pub-id></mixed-citation></tp:treatment-meta><tp:nomenclature><label>11.</label><tp:taxon-name>
                        <tp:taxon-name-part taxon-name-part-type="genus">Exocelina</tp:taxon-name-part>
                        <tp:taxon-name-part taxon-name-part-type="species">eme</tp:taxon-name-part>
                    <object-id xmlns:xlink="http://www.w3.org/1999/xlink" xlink:type="simple">urn:lsid:zoobank.org:act:E5E19993-6A44-447F-9B39-5E2DAD8AC9BA</object-id>
								<object-id xmlns:xlink="http://www.w3.org/1999/xlink" xlink:type="simple">http://species-id.net/wiki/Exocelina_eme</object-id>
								</tp:taxon-name><tp:taxon-authority>Shaverdo, Hendrich &amp; Balke</tp:taxon-authority><tp:taxon-status xmlns:xlink="http://www.w3.org/1999/xlink" xlink:type="simple">sp. n.</tp:taxon-status><xref ref-type="fig" rid="F16">Figs 20A–E</xref><xref ref-type="fig" rid="F23">, 46</xref></tp:nomenclature><tp:treatment-sec sec-type="Type locality"><title>Type locality.</title><p>Indonesia: Papua Province: Jayawijaya Regency, Emdoman, 04°14'S, 139°55'E.</p></tp:treatment-sec><tp:treatment-sec sec-type="Type material"><title>Type material.</title><p><italic>Holotype</italic>: male “IRIAN JAYA: 29.9.1993 Eme Gebiet Emdoman, 800m”, “ca. 139°55'E, 04°14'S leg. M. Balke (24)” (NHMW). <italic>Paratypes</italic>: 1 male, 1 female with the same label as the holotype (NHMW). 1 female “IRIAN JAYA: 29.9.1993 Eme Gebiet Emdoman, 800-1000m”, “ca. 139°55'E, 04°14'S leg. M. Balke (25)”, “DNA M.Balke 3257” [green label] (NHMW).</p></tp:treatment-sec><tp:treatment-sec sec-type="Diagnosis"><title>Diagnosis.</title><p>Beetle small, piceous, shiny; pronotum without lateral bead; male antennomeres 3-10 slightly stout; male protarsomere 4 with large, thick, strongly curved anterolateral hook; median lobe with weak submedian constriction in ventral view; paramere with notch on dorsal side and subdistal part elongate, with upper setae thin and less numerous and lower setae long, thick, somewhat flattend, and curved at apex.</p></tp:treatment-sec><tp:treatment-sec sec-type="Description"><title>Description.</title><p><italic>Size and shape</italic>: Beetle small (TL-H 3.4–3.45 mm, TL 3.85–3.9 mm, MW 1.75–1.9 mm), with oblong-oval habitus, broadest at elytral middle. <italic>Coloration</italic>:<!--PageBreak--> Head piceous, reddish-brown to dark brown anteriorly; pronotum piceous, with reddish-brown to dark brown sides; elytra piceous, with dark brown sutural bands; head appendages yellow to yellowish-red, legs distally darker, to dark brown (<xref ref-type="fig" rid="F23">Fig. 46</xref>).</p><p><italic>Surface sculpture</italic>: Head with dense punctation (spaces between punctures 1–3 times size of punctures), evidently finer and sparser anteriorly; diameter of punctures smaller than diameter of cells of microreticulation. Pronotum with much finer and sparser punctation than on head. Elytra with very sparse and fine punctation, almost invisible. Head, pronotum, and elytra with weakly impressed microreticulation, dorsal surface, thus, shiny. Head with microreticulation stronger. Metaventrite and metacoxa distinctly microreticulate, metacoxal plates with longitudinal strioles and transverse wrinkles. Abdominal sternites with distinct microreticulation, strioles, and fine sparse punctation, coarser and denser on two last abdominal sternites.</p><p><italic>Structures</italic>: Pronotum without lateral bead or with weak traces of lateral bead in females. Base of prosternum and neck of prosternal process with distinct ridge, anteriorly smooth, without anterolateral extensions. Blade of prosternal process lanceolate, narrow, convex, with distinct bead and few setae; neck and blade of prosternal process evenly jointed. Abdominal sternite 7 broadly rounded apically.</p><p><italic>Male</italic>: Antennomeres 3–10 slightly stout (<xref ref-type="fig" rid="F16">Fig. 20A</xref>). Protarsomere 4 with large, thick, strongly curved anterolateral hook. Protarsomere 5 ventrally with anterior row of 14 short setae and posterior row of 6 short setae (<xref ref-type="fig" rid="F16">Fig. 20B</xref>). Abdominal sternite 7 with 5–8 lateral striae on each side. Median lobe with weak submedian constriction in ventral view (<xref ref-type="fig" rid="F16">Fig. 20C</xref>). Paramere with notch on dorsal side and subdistal part elongate, with upper setae thin and less numerous and lower setae long, thick, somewhat flattend, and curved at apex (<xref ref-type="fig" rid="F16">Fig. 20E</xref>).</p><p><italic>Female</italic>: Antenna slightly more slender; pronotum with weak traces of lateral bead; abdominal sternite 7 without striae.</p></tp:treatment-sec><tp:treatment-sec sec-type="Distribution"><title>Distribution.</title><p>Indonesia: Papua Province, Jayawijaya Regency. This species is known only from the type locality (<xref ref-type="fig" rid="F25">Fig. 50</xref>).</p></tp:treatment-sec><tp:treatment-sec sec-type="Etymology"><title>Etymology.</title><p>The species is named for the Eme River, from a tributary of which it has been collected. The name is a noun in the nominative singular standing in apposition.</p></tp:treatment-sec><tp:treatment-sec><!--Section generated to contain objects referenced in tp:taxon-treatment.--><fig id="F16" position="float" orientation="portrait"><label>Figures 20–21.</label><caption><p><bold>20</bold> <italic><tp:taxon-name>Exocelina eme</tp:taxon-name></italic> sp. n. <bold>21</bold> <italic><tp:taxon-name>Exocelina brahminensis</tp:taxon-name></italic> sp. n. <bold>A</bold> male antenna <bold>B</bold> protarsomeres 4–5 in ventral view <bold>C</bold> median lobe in ventral view <bold>D</bold> median lobe in lateral view <bold>E</bold> paramere in external view.</p></caption><graphic xmlns:xlink="http://www.w3.org/1999/xlink" xlink:href="ZooKeys-250-001-g016.jpg" position="float" orientation="portrait" xlink:type="simple"/></fig><fig id="F23" position="float" orientation="portrait"><label>Figures 44–47.</label><caption><p>Habitus and coloration. <bold>44</bold> <italic><tp:taxon-name>Exocelina soppi</tp:taxon-name></italic> sp. n. <bold>45</bold> <italic><tp:taxon-name>Exocelina pseudosoppi</tp:taxon-name></italic> sp. n. <bold>46</bold> <italic><tp:taxon-name>Exocelina eme</tp:taxon-name></italic> sp. n. <bold>47</bold> <italic><tp:taxon-name>Exocelina brahminensis</tp:taxon-name></italic> sp. n.</p></caption><graphic xmlns:xlink="http://www.w3.org/1999/xlink" xlink:href="ZooKeys-250-001-g023.jpg" position="float" orientation="portrait" xlink:type="simple"/></fig><fig id="F25" position="float" orientation="portrait"><label>Figure 50.</label><caption><p>Map of New Guinea showing distribution of the species of the <italic><tp:taxon-name>Exocelina ekari</tp:taxon-name></italic>-group.</p></caption><graphic xmlns:xlink="http://www.w3.org/1999/xlink" xlink:href="ZooKeys-250-001-g025.jpg" position="float" orientation="portrait" xlink:type="simple"/></fig></tp:treatment-sec></tp:taxon-treatment>
