# Supplementary material for: Introduction of the Exocelina ekari-group with descriptions of 22 new species from New Guinea (Coleoptera, Dytiscidae, Copelatinae)
Source: Zookeys. 2012 Dec 13;(250):1–76. doi: 10.3897/zookeys.250.3715 (PMC3558971; doi:10.3897/zookeys.250.3715)
Supplement: XML Treatment for Exocelina hansferyi [file zookeys.250.3715-treatment13.xml]

<!DOCTYPE tp:taxon-treatment
  PUBLIC "-//TaxonX//DTD Taxonomic Treatment Publishing DTD v0 20100105//EN" "tax-treatment-NSO.dtd">
<tp:taxon-treatment xmlns:tp="http://www.plazi.org/taxpub"><tp:treatment-meta><mixed-citation publication-type="journal"><person-group><name><surname>Shaverdo</surname><given-names>Helena V.</given-names></name><name><surname>Surbakti</surname><given-names>Suriani</given-names></name><name><surname>Hendrich</surname><given-names>Lars</given-names></name><name><surname>Balke</surname><given-names>Michael</given-names></name></person-group><article-title>Introduction of the
                    <italic>Exocelina ekari</italic>-group with descriptions of 22 new species from New Guinea (Coleoptera, Dytiscidae, Copelatinae)
                </article-title><source>Zookeys</source><day>13</day><month>12</month><year>2012</year><volume>2012</volume><issue>250</issue><fpage>1</fpage><lpage>76</lpage><pub-id pub-id-type="doi">10.3897/zookeys.250.3715</pub-id></mixed-citation></tp:treatment-meta><tp:nomenclature><label>13.</label><tp:taxon-name>
                        <tp:taxon-name-part taxon-name-part-type="genus">Exocelina</tp:taxon-name-part>
                        <tp:taxon-name-part taxon-name-part-type="species">hansferyi</tp:taxon-name-part>
                    <object-id xmlns:xlink="http://www.w3.org/1999/xlink" xlink:type="simple">urn:lsid:zoobank.org:act:E61F6212-054D-4010-B44F-9138A8A48026</object-id>
								<object-id xmlns:xlink="http://www.w3.org/1999/xlink" xlink:type="simple">http://species-id.net/wiki/Exocelina_hansferyi</object-id>
								</tp:taxon-name><tp:taxon-authority>Shaverdo, Hendrich &amp; Balke</tp:taxon-authority><tp:taxon-status xmlns:xlink="http://www.w3.org/1999/xlink" xlink:type="simple">sp. n.</tp:taxon-status><xref ref-type="fig" rid="F4">Figs 5A-E</xref><xref ref-type="fig" rid="F19">, 31</xref></tp:nomenclature><tp:treatment-sec sec-type="Type locality"><title>Type locality.</title><p>Papua New Guinea: Morobe Province, Herzog Mts., Wagau, <named-content xmlns:xlink="http://www.w3.org/1999/xlink" content-type="dwc:verbatimCoordinates" xlink:type="simple">06°51.07'S, 146°48.07'E</named-content>.</p></tp:treatment-sec><tp:treatment-sec sec-type="Type material"><title>Type material.</title><p><italic>Holotype</italic>: male “Stn. No. 150.”, “NEW GUINEA: Morobe Dist., Herzog Mts., Vagau, C. 4,000 ft. 4-17.i.1965”, “M.E. Bacchus. B. M. 1965-120” (BMNH). <italic>Paratypes</italic>: 21 males, 13 females with the same labels as the holotype (BMNH, NHMW, ZSM).</p></tp:treatment-sec><tp:treatment-sec sec-type="Diagnosis"><title>Diagnosis.</title><p>Beetle small, yellowish-red to brown, dorsally strongly punctate, submatt; pronotum with lateral bead; male antennomeres 3–5 enlarged, 6–8 slightly enlarged; male protarsomere 4 with middle-sized, slender, evidently curved anterolateral hook; median lobe with strong submedian constriction and proximal part narrower, apex of median lobe rather broad in lateral view; paramere with shallow notch on dorsal side and subdistal part elongate, with less numerous, long, thin setae.</p></tp:treatment-sec><tp:treatment-sec sec-type="Description"><title>Description.</title><p><italic>Size and shape</italic>: Beetle small (TL-H 3.45–3.75 mm, TL 3.8–4.1 mm, MW 1.9–2.1 mm), with oblong-oval habitus, broadest at elytral middle. <italic>Coloration</italic>: Teneral beetles yellow to yellowish red, mature ones reddish-brown to brown with reddish anterior part of head, pronotal sides, and sutural bands of elytra; head appendages yellow to red, legs darker distally, especially hind legs (<xref ref-type="fig" rid="F19">Fig. 31</xref>).</p><p><italic>Surface sculpture</italic>: Head with very dense punctation (spaces between punctures 1–2 times size of punctures), evidently finer and sparser anteriorly; diameter of punctures equal diameter of cells of microreticulation. Pronotum and elytra with finer, sparser, and more evenly distributed punctation than on head. Pronotum and elytra with rather strongly impressed microreticulation, dorsal surface, thus, submatt. Head with microreticulation stronger. Metaventrite and metacoxa distinctly microreticulate, metacoxal plates with longitudinal strioles and transverse wrinkles. Abdominal sternites with distinct microreticulation, strioles, and fine, rather dense punctation, coarser and denser on two last abdominal sternites.</p><p><italic>Structures</italic>: Pronotum with distinct lateral bead. Base of prosternum and neck of prosternal process with distinct ridge, smooth and slightly rounded anteriorly, with small anterolateral extensions. Blade of prosternal process lanceolate, rather narrow, <!--PageBreak-->slightly convex, with distinct bead and few setae; neck and blade of prosternal process evenly jointed. Abdominal sternite 7 slightly truncate apically.</p><p><italic>Male</italic>: Antennomeres 3–5 enlarged, 6–8 slightly enlarged (<xref ref-type="fig" rid="F4">Fig. 5A</xref>). Protarsomere 4 with middle-sized, slender, evidently curved anterolateral hook. Protarsomere 5 ventrally with anterior row (double apically) of 21 short setae and posterior row of 5 short setae (<xref ref-type="fig" rid="F4">Fig. 5B</xref>). Abdominal sternite 7 with 3–8 lateral striae on each side. Median lobe with strong submedian constriction and proximal part narrower in ventral view, apex of median lobe rather broad in lateral view (<xref ref-type="fig" rid="F4">Figs 5C, D</xref>). Paramere with shallow notch on dorsal side and subdistal part elongate, with less numerous, long, thin setae (<xref ref-type="fig" rid="F4">Fig. 5E</xref>).</p><p><italic>Female</italic>: Antennae simple, abdominal sternite 7 without striae.</p></tp:treatment-sec><tp:treatment-sec sec-type="Distribution"><title>Distribution.</title><p>Papua New Guinea: Morobe Province. The species is known only from the type locality (<xref ref-type="fig" rid="F25">Fig. 50</xref>).</p></tp:treatment-sec><tp:treatment-sec sec-type="Etymology"><title>Etymology.</title><p>The species is named after our friend and colleague Dr. Hans Fery (Berlin). The name is a noun in the genitive case.</p></tp:treatment-sec><tp:treatment-sec><!--Section generated to contain objects referenced in tp:taxon-treatment.--><fig id="F4" position="float" orientation="portrait"><label>Figure 5.</label><caption><p><italic><tp:taxon-name>Exocelina hansferyi</tp:taxon-name></italic> sp. n. <bold>A</bold> male antenna <bold>B</bold> protarsomeres 4–5 in ventral view <bold>C</bold> median lobe in ventral view <bold>D</bold> median lobe in lateral view <bold>E</bold> paramere in external view.</p></caption><graphic xmlns:xlink="http://www.w3.org/1999/xlink" xlink:href="ZooKeys-250-001-g004.jpg" position="float" orientation="portrait" xlink:type="simple"/></fig><fig id="F19" position="float" orientation="portrait"><label>Figures 28–31.</label><caption><p>Habitus and coloration. <bold>28</bold> <italic><tp:taxon-name>Exocelina waigeoensis</tp:taxon-name></italic> sp. n. <bold>29</bold> <italic><tp:taxon-name>Exocelina evelyncheesmanae</tp:taxon-name></italic> sp. n. <bold>30</bold> <italic><tp:taxon-name>Exocelina edeltraudae</tp:taxon-name></italic> sp. n. <bold>31</bold> <italic><tp:taxon-name>Exocelina hansferyi</tp:taxon-name></italic> sp. n.</p></caption><graphic xmlns:xlink="http://www.w3.org/1999/xlink" xlink:href="ZooKeys-250-001-g019.jpg" position="float" orientation="portrait" xlink:type="simple"/></fig><fig id="F25" position="float" orientation="portrait"><label>Figure 50.</label><caption><p>Map of New Guinea showing distribution of the species of the <italic><tp:taxon-name>Exocelina ekari</tp:taxon-name></italic>-group.</p></caption><graphic xmlns:xlink="http://www.w3.org/1999/xlink" xlink:href="ZooKeys-250-001-g025.jpg" position="float" orientation="portrait" xlink:type="simple"/></fig></tp:treatment-sec></tp:taxon-treatment>
