# Supplementary material for: Introduction of the Exocelina ekari-group with descriptions of 22 new species from New Guinea (Coleoptera, Dytiscidae, Copelatinae)
Source: Zookeys. 2012 Dec 13;(250):1–76. doi: 10.3897/zookeys.250.3715 (PMC3558971; doi:10.3897/zookeys.250.3715)
Supplement: XML Treatment for Exocelina kakapupu [file zookeys.250.3715-treatment15.xml]

<!DOCTYPE tp:taxon-treatment
  PUBLIC "-//TaxonX//DTD Taxonomic Treatment Publishing DTD v0 20100105//EN" "tax-treatment-NSO.dtd">
<tp:taxon-treatment xmlns:tp="http://www.plazi.org/taxpub"><tp:treatment-meta><mixed-citation publication-type="journal"><person-group><name><surname>Shaverdo</surname><given-names>Helena V.</given-names></name><name><surname>Surbakti</surname><given-names>Suriani</given-names></name><name><surname>Hendrich</surname><given-names>Lars</given-names></name><name><surname>Balke</surname><given-names>Michael</given-names></name></person-group><article-title>Introduction of the
                    <italic>Exocelina ekari</italic>-group with descriptions of 22 new species from New Guinea (Coleoptera, Dytiscidae, Copelatinae)
                </article-title><source>Zookeys</source><day>13</day><month>12</month><year>2012</year><volume>2012</volume><issue>250</issue><fpage>1</fpage><lpage>76</lpage><pub-id pub-id-type="doi">10.3897/zookeys.250.3715</pub-id></mixed-citation></tp:treatment-meta><tp:nomenclature><label>15.</label><tp:taxon-name>
                        <tp:taxon-name-part taxon-name-part-type="genus">Exocelina</tp:taxon-name-part>
                        <tp:taxon-name-part taxon-name-part-type="species">kakapupu</tp:taxon-name-part>
                    <object-id xmlns:xlink="http://www.w3.org/1999/xlink" xlink:type="simple">urn:lsid:zoobank.org:act:C54CD308-6991-4787-ACF7-5C5C2504B596</object-id>
								<object-id xmlns:xlink="http://www.w3.org/1999/xlink" xlink:type="simple">http://species-id.net/wiki/Exocelina_kakapupu</object-id>
								</tp:taxon-name><tp:taxon-authority>Shaverdo, Hendrich &amp; Balke</tp:taxon-authority><tp:taxon-status xmlns:xlink="http://www.w3.org/1999/xlink" xlink:type="simple">sp. n.</tp:taxon-status><xref ref-type="fig" rid="F17">Figs 22A–E</xref><xref ref-type="fig" rid="F24">, 48</xref></tp:nomenclature><tp:treatment-sec sec-type="Type locality"><title>Type locality.</title><p>Indonesia: Papua Province: Nabire/Paniai Regencies, road Nabire-Enarotali, 54<sup>th</sup> km, <named-content xmlns:xlink="http://www.w3.org/1999/xlink" content-type="dwc:verbatimCoordinates" xlink:type="simple">03°29.52'S, 135°43.91'E</named-content>.</p></tp:treatment-sec><tp:treatment-sec sec-type="Type material"><title>Type material.</title><p><italic>Holotype</italic>: male “IRIAN JAYA: Paniai Prov. road Nabire-Ilaga, km 54 26./27.8.1996, 750-800m leg. M. Balke (96 # 2)” (NHMW). <italic>Paratypes</italic>: 7 males<!--PageBreak--> with the same label as the holotype (NHMW). 2 males “IR 24-W. New Guinea, track Nabire-Ilaga KM 54, basecamp 750m, 25.vii.1991 Balke &amp;Hendrich leg.” (NHMW, ZSM). 1 male “West New Guinea/Paniai Prov./IR 24 track Nabire-Ilaga km 54 basecamp, 750m, 25.7.1991 leg: Balke &amp;Hendrich” (CLH). 1 male “West New Guinea/Paniai Prov./IR 19 track Nabire-Ilaga km 54 Basecamp, 750-800m, 16.-27.7.1991 leg: Balke &amp; Hendrich” (CLH). 1 male “IRIAN JAYA: Paniai Prov. road Nabire-Ilaga, km 54 10.9.1996, 800m leg. M. Balke (96 # 20)” (NHMW), 1 male “IRIAN JAYA: Paniai Prov. road Nabire-Ilaga, km 54 10.9.1996, 900m leg. M. Balke (96 # 19)” (NHMW). 20 males “Indonesia: Papua, Road Nabire-Enarotali KM 60, 640m, 22.x.2011, 03 30.474S 135 42.611E, Uncen (PAP10)”, one of them additionally with a label “DNA M. Balke 4912” (MZB, NHMW, ZSM).</p></tp:treatment-sec><tp:treatment-sec sec-type="Additional material"><title>Additional material.</title><p>12 females “Indonesia: Papua, Road Nabire-Enarotali KM 60, 640m, 22.x.2011, 03 30.474S 135 42.611E, Uncen (PAP10)”, two of them additionally with labels “DNA M. Balke 4909”, “DNA M. Balke 4913” (NHMW, ZSM). These females most likely belong to <italic><tp:taxon-name>Exocelina kakapupu</tp:taxon-name></italic> sp. n. However they are not included in the type series, since four specimens of <italic><tp:taxon-name>Exocelina weylandensis</tp:taxon-name></italic> sp. n. have been collected from this locality too, and, therefore, some of females might belong to this species. Also see in the paragraph of <italic><tp:taxon-name>Exocelina irianensis</tp:taxon-name></italic> sp. n. and <italic><tp:taxon-name>Exocelina ekari</tp:taxon-name></italic> sp. n.</p></tp:treatment-sec><tp:treatment-sec sec-type="Diagnosis"><title>Diagnosis.</title><p>Beetle small, very similar to <italic><tp:taxon-name>Exocelina soppi</tp:taxon-name></italic> sp. n. and <italic><tp:taxon-name>Exocelina pseudosoppi</tp:taxon-name></italic> sp. n. in size and coloration; pronotum without lateral bead; male antennomeres simple; male protarsomere 4 with large, thick, strongly curved anterolateral hook; median lobe with strong submedian constriction in ventral view and almost truncate apex in lateral view; paramere with notch on dorsal side and elongate subdistal part, with numerous, dense, long, thin setae; setae of proximal part longer, thicker, distinctly visible.</p></tp:treatment-sec><tp:treatment-sec sec-type="Description"><title>Description.</title><p><italic>Size and shape</italic>: Beetle small (TL-H 3.15–3.4 mm, TL 3.55–3.8 mm, MW 1.7–1.85 mm), with oblong-oval habitus, broadest at elytral middle. <italic>Coloration</italic>: as in <italic><tp:taxon-name>Exocelina soppi</tp:taxon-name></italic> sp. n. and <italic><tp:taxon-name>Exocelina pseudosoppi</tp:taxon-name></italic> sp. n (<xref ref-type="fig" rid="F24">Fig. 48</xref>).</p><p><italic>Surface sculpture</italic>: Punctation as in <italic><tp:taxon-name>Exocelina soppi</tp:taxon-name></italic> sp. n. and <italic><tp:taxon-name>Exocelina pseudosoppi</tp:taxon-name></italic> sp. n. but denser and coarser; microreticulation evidently stronger than in these species.</p><p><italic>Structures</italic>: Pronotum without lateral bead or with weak traces of lateral bead. Base of prosternum and neck of prosternal process with distinct ridge, anteriorly rounded, smooth, with very small anterolateral extensions. Blade of prosternal process lanceolate, relatively broad, slightly convex, with distinct bead and few setae; neck and blade of prosternal process evenly jointed. Abdominal sternite 7 broadly truncate apically.</p><p><italic>Male</italic>: Antenna simple (<xref ref-type="fig" rid="F17">Fig. 22A</xref>). Protarsomere 4 with large, thick, strongly curved anterolateral hook. Protarsomere 5 ventrally with anterior row of 13 short setae and posterior row of 3 short setae (<xref ref-type="fig" rid="F17">Fig. 22B</xref>). Abdominal sternite 7 with 2–7 lateral striae on each side. Median lobe with strong submedian constriction in ventral view and almost truncate apex in lateral view (<xref ref-type="fig" rid="F17">Figs 22C, D</xref>). Paramere with notch on dorsal side and elongate subdistal part, with numerous, dense, long, thin setae; setae of proximal part longer, thicker, distinctly visible (<xref ref-type="fig" rid="F17">Fig. 22E</xref>).</p><p><italic>Female</italic>: Without evident differences in external morphology from male, except for abdominal sternite 7 without striae.</p></tp:treatment-sec><tp:treatment-sec sec-type="Distribution"><title>Distribution.</title><p>Indonesia: Papua Province: Nabire and Paniai Regencies. This species is known only from the type locality area (<xref ref-type="fig" rid="F25">Fig. 50</xref>).</p></tp:treatment-sec><tp:treatment-sec sec-type="Etymology"><title>Etymology.</title><p>The Ekari people sometimes called smaller water beetles “kakapupu” (<xref ref-type="bibr" rid="B10">Hendrich and Balke 1992</xref>). The species name is a noun in the nominative singular standing in apposition.</p></tp:treatment-sec><tp:treatment-sec><!--Section generated to contain objects referenced in tp:taxon-treatment.--><fig id="F17" position="float" orientation="portrait"><label>Figures 22–23.</label><caption><p><bold>22</bold> <italic><tp:taxon-name>Exocelina kakapupu</tp:taxon-name></italic> sp. n. <bold>23</bold> <italic><tp:taxon-name>Exocelina unipo</tp:taxon-name></italic> sp. n. <bold>A</bold> male antenna <bold>B</bold> protarsomeres 4–5 in ventral view <bold>C</bold> median lobe in ventral view <bold>D</bold> median lobe in lateral view <bold>E</bold> paramere in external view.</p></caption><graphic xmlns:xlink="http://www.w3.org/1999/xlink" xlink:href="ZooKeys-250-001-g017.jpg" position="float" orientation="portrait" xlink:type="simple"/></fig><fig id="F24" position="float" orientation="portrait"><label>Figures 48–49.</label><caption><p>Habitus and coloration. <bold>48</bold> <italic><tp:taxon-name>Exocelina kakapupu</tp:taxon-name></italic> sp. n. <bold>49</bold> <italic><tp:taxon-name>Exocelina unipo</tp:taxon-name></italic> sp. n.</p></caption><graphic xmlns:xlink="http://www.w3.org/1999/xlink" xlink:href="ZooKeys-250-001-g024.jpg" position="float" orientation="portrait" xlink:type="simple"/></fig><fig id="F25" position="float" orientation="portrait"><label>Figure 50.</label><caption><p>Map of New Guinea showing distribution of the species of the <italic><tp:taxon-name>Exocelina ekari</tp:taxon-name></italic>-group.</p></caption><graphic xmlns:xlink="http://www.w3.org/1999/xlink" xlink:href="ZooKeys-250-001-g025.jpg" position="float" orientation="portrait" xlink:type="simple"/></fig></tp:treatment-sec><ref-list><ref id="B10"><mixed-citation xmlns:xlink="http://www.w3.org/1999/xlink" xlink:type="simple"><person-group><name name-style="western"><surname>Hendrich</surname><given-names>L</given-names></name><name name-style="western"><surname>Balke</surname><given-names>M</given-names></name></person-group> (<year>1992</year>)<article-title> Kakapupu and others in fantastic New Guinea – An account of two hydroentomological expeditions to West New Guinea (Irian Jaya, Indonesia).</article-title><source>Latissimus – Newsletter of the Balfour-Browne Club </source><volume>1</volume>: <fpage>1</fpage>-<lpage>3</lpage>.</mixed-citation></ref></ref-list></tp:taxon-treatment>
