# Supplementary material for: Introduction of the Exocelina ekari-group with descriptions of 22 new species from New Guinea (Coleoptera, Dytiscidae, Copelatinae)
Source: Zookeys. 2012 Dec 13;(250):1–76. doi: 10.3897/zookeys.250.3715 (PMC3558971; doi:10.3897/zookeys.250.3715)
Supplement: XML Treatment for Exocelina knoepfchen [file zookeys.250.3715-treatment16.xml]

<!DOCTYPE tp:taxon-treatment
  PUBLIC "-//TaxonX//DTD Taxonomic Treatment Publishing DTD v0 20100105//EN" "tax-treatment-NSO.dtd">
<tp:taxon-treatment xmlns:tp="http://www.plazi.org/taxpub"><tp:treatment-meta><mixed-citation publication-type="journal"><person-group><name><surname>Shaverdo</surname><given-names>Helena V.</given-names></name><name><surname>Surbakti</surname><given-names>Suriani</given-names></name><name><surname>Hendrich</surname><given-names>Lars</given-names></name><name><surname>Balke</surname><given-names>Michael</given-names></name></person-group><article-title>Introduction of the
                    <italic>Exocelina ekari</italic>-group with descriptions of 22 new species from New Guinea (Coleoptera, Dytiscidae, Copelatinae)
                </article-title><source>Zookeys</source><day>13</day><month>12</month><year>2012</year><volume>2012</volume><issue>250</issue><fpage>1</fpage><lpage>76</lpage><pub-id pub-id-type="doi">10.3897/zookeys.250.3715</pub-id></mixed-citation></tp:treatment-meta><tp:nomenclature><label>16.</label><tp:taxon-name>
                        <tp:taxon-name-part taxon-name-part-type="genus">Exocelina</tp:taxon-name-part>
                        <tp:taxon-name-part taxon-name-part-type="species">knoepfchen</tp:taxon-name-part>
                    <object-id xmlns:xlink="http://www.w3.org/1999/xlink" xlink:type="simple">urn:lsid:zoobank.org:act:24B7B2E7-50F3-46EF-879B-29662C53BD82</object-id>
								<object-id xmlns:xlink="http://www.w3.org/1999/xlink" xlink:type="simple">http://species-id.net/wiki/Exocelina_knoepfchen</object-id>
								</tp:taxon-name><tp:taxon-authority>Shaverdo, Hendrich &amp; Balke</tp:taxon-authority><tp:taxon-status xmlns:xlink="http://www.w3.org/1999/xlink" xlink:type="simple">sp. n.</tp:taxon-status><xref ref-type="fig" rid="F8">Figs 7A–E</xref><xref ref-type="fig" rid="F20">, 33</xref></tp:nomenclature><tp:treatment-sec sec-type="Type locality"><title>Type locality.</title><p>Papua New Guinea: Eastern Highlands Province, Kainantu, Yoginofi, <named-content xmlns:xlink="http://www.w3.org/1999/xlink" content-type="dwc:verbatimCoordinates" xlink:type="simple">06°21.80'S, 145°45.46'E</named-content>.</p></tp:treatment-sec><tp:treatment-sec sec-type="Type material"><title>Type material.</title><p><italic>Holotype</italic>: male “Papua New Guinea: Eastern Highlands, Kainantu, Yoginofi, 1900m, 9.v.1994, <named-content xmlns:xlink="http://www.w3.org/1999/xlink" content-type="dwc:verbatimCoordinates" xlink:type="simple">06.21.799S, 145.45.463E</named-content>, Balke &amp; Sagata (PNG 55)” (ZSM). <italic>Paratypes</italic>: 40 males, 23 females with the same label as the holotype (NARI, NMHW, ZSM), 1 male, 1 female “VI 79 PNG/EHProv. Umg. Kainantu Onerunka” (NHMW). 1 male “IV 79 PNG/EHProv. Umg. Kainantu Onerunka” (NHMW). 9 males, 5 females “Papua New Guinea: Eastern Highlands, Onerunka, small creek, red soil/rock, 1700 m 21.v.1994, 06.02936S 145.46.874E, John &amp; Balke (PNG 71)” (NHMW, ZSM), one male additionally with a green label “DNA M.Balke 1303”, 1 male “X 79 PNG/EHProv. Um. Kainantu” (NHMW). 1 female “18 VI 79 PNG/EHProv. Umg. Ofafina Jababari Riv.” (NHMW). 9 males, 2 females “Papua New Guinea: Aiyura, 1787m, 15.i.2003, <named-content xmlns:xlink="http://www.w3.org/1999/xlink" content-type="dwc:verbatimCoordinates" xlink:type="simple">06.21.411S, 145.54.340E</named-content>, K. Sagata, (WB5)” (ZSM). 3 males, 4 females “Papua New Guinea: Eastern Highlands, Aiyura, 1670m, 5.iv.1994, <named-content xmlns:xlink="http://www.w3.org/1999/xlink" content-type="dwc:verbatimCoordinates" xlink:type="simple">06.21.131S, 145.54.398E</named-content>, Balke &amp; Sagata (PNG 32)” (ZSM). 6 males, 5 females “Papua New Guinea: Eastern Highlands, Aiyura, ditch in forest, 1670 m, 20.v.1994, <named-content xmlns:xlink="http://www.w3.org/1999/xlink" content-type="dwc:verbatimCoordinates" xlink:type="simple">06.21.131S, 145.54.398E</named-content>, John &amp; Balke (PNG 69)” (NHMW, ZSM). 13 males, 11 females “Papua New Guinea: Eastern Highlands, Aiyura creek, 1670 m, 20.v.1994, <named-content xmlns:xlink="http://www.w3.org/1999/xlink" content-type="dwc:verbatimCoordinates" xlink:type="simple">06.21.131S, 145.54.398E</named-content>, John &amp; Balke (PNG 70)” (NHMW, ZSM). 1 male “Papua New Guinea: Eastern Highlands, Bena-pass to Goroka valley, 1550m, 5.iv.1994, <named-content xmlns:xlink="http://www.w3.org/1999/xlink" content-type="dwc:verbatimCoordinates" xlink:type="simple">06.14.567S, 145.29.643E</named-content>, Balke &amp; Sagata (PNG 33)” (ZSM). 2 males, 3 females “Papua New Guinea: Eastern Highlands, Hogu, 1 km E Mt. Barola, 1900m, 9.v.1994, <named-content xmlns:xlink="http://www.w3.org/1999/xlink" content-type="dwc:verbatimCoordinates" xlink:type="simple">06.17.556S, 145.45.036E</named-content>, Balke &amp; Sagata (PNG 56)” (ZSM).</p></tp:treatment-sec><tp:treatment-sec sec-type="Diagnosis"><title>Diagnosis.</title><p>Beetle middle-sized, uniformly dark brown or head and pronotum slightly paler; pronotum with distinct lateral bead; male antennomere 3 evidently larger than other; male protarsomere 4 with very small (smaller than more laterally situated large seta), thin, slightly curved anterolateral hook; median lobe with very weak submedian constriction, apex of median lobe almost rounded in lateral view; paramere without notch on dorsal side, with relatively short, sparse, thin setae. The species is well recognizable by its larger size, the modified antennae of the males, and paramere distinctly longer than median lobe.</p></tp:treatment-sec><tp:treatment-sec sec-type="Description"><title>Description.</title><p><italic>Size and shape</italic>: Beetle middle-sized (TL-H 4.5–4.8 mm, TL 4.95–5.3 mm, MW 2.35–2.55 mm), with oblong-oval habitus, broadest at elytral middle.<italic><!--PageBreak--> Coloration</italic>: Dorsally uniformly dark brown or head and pronotum slightly paler, with paler (yellowish-red to reddish-brown) anterior margin of head, lateral sides of pronotum, and narrow bands along elytral suture; head appendages yellowish-red to reddish-brown, legs slightly darker (<xref ref-type="fig" rid="F20">Fig. 33</xref>).</p><p><italic>Surface sculpture</italic>: Head with dense punctation (spaces between punctures 1–3 times size of punctures), evidently finer and sparser anteriorly; diameter of punctures smaller than diameter of cells of microreticulation. Pronotum with finer, sparser, and more evenly distributed punctation than on head. Elytra with very sparse and fine punctation, almost invisible. Head, pronotum, and elytra with weakly impressed microreticulation, dorsal surface, thus, shiny. Head with microreticulation stronger. Metaventrite and metacoxa distinctly microreticulate, metacoxal plates with longitudinal strioles and transverse wrinkles. Abdominal sternites with distinct microreticulation, strioles, and fine sparse punctation, coarser and denser on two last abdominal sternites.</p><p><italic>Structures</italic>: Pronotum with distinct lateral bead. Base of prosternum and neck of prosternal process with strong, sharp ridge, without anterolateral extensions. Blade of prosternal process lanceolate, narrow, convex, with distinct bead and few setae; neck and blade of prosternal process evenly jointed. Abdominal sternite 7 broadly rounded apically.</p><p><italic>Male</italic>: Antennomere 3 strongly enlarged, evidently larger than other, antennomere 4 distinctly enlarged (<xref ref-type="fig" rid="F6">Fig. 7A</xref>); antennomeres 3 and 4 rugose ventrally. Protarsomere 4 with very small (smaller than more laterally situated large seta), thin, slightly curved anterolateral hook. Protarsomere 5 ventrally with anterior row (double apically) of 19 short setae and posterior row of 6 short setae (<xref ref-type="fig" rid="F6">Fig. 7B</xref>). Abdominal sternite 7 with 6–11 lateral striae on each side. Median lobe with very weak submedian constriction in ventral view, apex of median lobe almost rounded in lateral view (<xref ref-type="fig" rid="F6">Figs 7C, D</xref>). Paramere distinctly longer than median lobe, without notch on dorsal side, with relatively short, sparse, thin setae (<xref ref-type="fig" rid="F6">Fig. 7E</xref>).</p><p><italic>Female</italic>: Antennae simple, abdominal sternite 7 without striae.</p></tp:treatment-sec><tp:treatment-sec sec-type="Distribution"><title>Distribution.</title><p>Papua New Guinea. This species is known from Eastern Highlands Province (<xref ref-type="fig" rid="F25">Fig. 50</xref>).</p></tp:treatment-sec><tp:treatment-sec sec-type="Etymology"><title>Etymology.</title><p>The species is named for an old friend of M. Balke. The name is a noun in the nominative singular standing in apposition.</p></tp:treatment-sec><tp:treatment-sec><!--Section generated to contain objects referenced in tp:taxon-treatment.--><fig id="F8" position="float" orientation="portrait"><label>Figure 9.</label><caption><p><italic><tp:taxon-name>Exocelina anggiensis</tp:taxon-name></italic> sp. n. <bold>A</bold> male antenna <bold>B</bold> protarsomeres 4–5 in ventral view <bold>C</bold> median lobe in ventral view <bold>D</bold> median lobe in lateral view <bold>E</bold> paramere in external view.</p></caption><graphic xmlns:xlink="http://www.w3.org/1999/xlink" xlink:href="ZooKeys-250-001-g008.jpg" position="float" orientation="portrait" xlink:type="simple"/></fig><fig id="F20" position="float" orientation="portrait"><label>Figures 32–35.</label><caption><p>Habitus and coloration. <bold>32</bold> <italic><tp:taxon-name>Exocelina bundiensis</tp:taxon-name></italic> sp. n. <bold>33</bold> <italic><tp:taxon-name>Exocelina knoepfchen</tp:taxon-name></italic> sp. n. <bold>34</bold> <italic><tp:taxon-name>Exocelina alexanderi</tp:taxon-name></italic> sp. n. <bold>35</bold> <italic><tp:taxon-name>Exocelina anggiensis</tp:taxon-name></italic> sp. n.</p></caption><graphic xmlns:xlink="http://www.w3.org/1999/xlink" xlink:href="ZooKeys-250-001-g020.jpg" position="float" orientation="portrait" xlink:type="simple"/></fig><fig id="F6" position="float" orientation="portrait"><label>Figure 7.</label><caption><p><italic><tp:taxon-name>Exocelina knoepfchen</tp:taxon-name></italic> sp. n. <bold>A</bold> male antenna <bold>B</bold> protarsomeres 4–5 in ventral view <bold>C</bold> median lobe in ventral view <bold>D</bold> median lobe in lateral view <bold>E</bold> paramere in external view.</p></caption><graphic xmlns:xlink="http://www.w3.org/1999/xlink" xlink:href="ZooKeys-250-001-g006.jpg" position="float" orientation="portrait" xlink:type="simple"/></fig><fig id="F25" position="float" orientation="portrait"><label>Figure 50.</label><caption><p>Map of New Guinea showing distribution of the species of the <italic><tp:taxon-name>Exocelina ekari</tp:taxon-name></italic>-group.</p></caption><graphic xmlns:xlink="http://www.w3.org/1999/xlink" xlink:href="ZooKeys-250-001-g025.jpg" position="float" orientation="portrait" xlink:type="simple"/></fig></tp:treatment-sec></tp:taxon-treatment>
