# Supplementary material for: Introduction of the Exocelina ekari-group with descriptions of 22 new species from New Guinea (Coleoptera, Dytiscidae, Copelatinae)
Source: Zookeys. 2012 Dec 13;(250):1–76. doi: 10.3897/zookeys.250.3715 (PMC3558971; doi:10.3897/zookeys.250.3715)
Supplement: XML Treatment for Exocelina munaso [file zookeys.250.3715-treatment17.xml]

<!DOCTYPE tp:taxon-treatment
  PUBLIC "-//TaxonX//DTD Taxonomic Treatment Publishing DTD v0 20100105//EN" "tax-treatment-NSO.dtd">
<tp:taxon-treatment xmlns:tp="http://www.plazi.org/taxpub"><tp:treatment-meta><mixed-citation publication-type="journal"><person-group><name><surname>Shaverdo</surname><given-names>Helena V.</given-names></name><name><surname>Surbakti</surname><given-names>Suriani</given-names></name><name><surname>Hendrich</surname><given-names>Lars</given-names></name><name><surname>Balke</surname><given-names>Michael</given-names></name></person-group><article-title>Introduction of the
                    <italic>Exocelina ekari</italic>-group with descriptions of 22 new species from New Guinea (Coleoptera, Dytiscidae, Copelatinae)
                </article-title><source>Zookeys</source><day>13</day><month>12</month><year>2012</year><volume>2012</volume><issue>250</issue><fpage>1</fpage><lpage>76</lpage><pub-id pub-id-type="doi">10.3897/zookeys.250.3715</pub-id></mixed-citation></tp:treatment-meta><tp:nomenclature><label>17.</label><tp:taxon-name>
                        <tp:taxon-name-part taxon-name-part-type="genus">Exocelina</tp:taxon-name-part>
                        <tp:taxon-name-part taxon-name-part-type="species">munaso</tp:taxon-name-part>
                    <object-id xmlns:xlink="http://www.w3.org/1999/xlink" xlink:type="simple">http://species-id.net/wiki/Exocelina_munaso</object-id>
								</tp:taxon-name><tp:taxon-authority>(Shaverdo, Sagata &amp; Balke, 2005)</tp:taxon-authority><xref ref-type="fig" rid="F18">Fig. 24</xref><tp:nomenclature-citation-list><tp:nomenclature-citation><tp:taxon-name>Papuadytes munaso</tp:taxon-name><comment> Shaverdo, Sagata &amp; Balke, 2005: 276.</comment></tp:nomenclature-citation></tp:nomenclature-citation-list></tp:nomenclature><tp:treatment-sec sec-type="Type locality"><title>Type locality.</title><p>Papua New Guinea: Simbu/Eastern Highlands Provinces, Crater Mountain, Wara Sera Station, <named-content xmlns:xlink="http://www.w3.org/1999/xlink" content-type="dwc:verbatimCoordinates" xlink:type="simple">06°43.4'S, 145°05.6'E</named-content>.</p></tp:treatment-sec><tp:treatment-sec sec-type="Type material examined"><title>Type material examined.</title><p><italic>Holotype</italic>:male “PAPUA NEW GUINEA Simbu/EHPr. Crater Mountain, Wara Sera Station, 800 m, 14IX2002, Balke &amp; Sagata (PNG 10)”, <!--PageBreak-->“255 DNA M Balke” [green label] (BMNH). <italic>Paratypes</italic>: 1 male “PNG Simbu/EHPr. Crater Mountain, Sera-Herowana, Wara Hulene, 1000 m, 16IX2002, Balke &amp; Sagata (PNG 17)”, “262 DNA M Balke” [green label] (NHMW).</p></tp:treatment-sec><tp:treatment-sec sec-type="Additional material"><title>Additional material.</title><p>1 female “Papua New Guinea: Simbu/EHP. Crater Mountain, Sera-Herowana, Hulene river, 1000m, 16IX2002, Balke &amp; Sagata (PNG 017)” (ZSM). 1 male “Papua New Guinea: Crater Mountain, Sera-Herowana, Hulene river, 1000m, 16.IX2002, Balke &amp; Sagata (PNG 017)” (ZSM). 2 females “Papua New Guinea: Crater Mountain, Wara Sera Station, 800m, 14IX2002, Balke &amp; Sagata, (PNG 010)” (NHMW, ZSM). 1 male “PAPUA NEW GUINEA Simbu/EHPr. Crater Mountain, Wara Sera Station, 800m, 14IX2002, Balke &amp; Sagata, (PNG 10)” (NHMW). 1 female “Papua New Guinea: Simbu/EHP, Crater Mountain, Wara Sera Station, 800m, 14IX2002, Balke &amp; Sagata, (PNG 009)” (ZSM).</p></tp:treatment-sec><tp:treatment-sec sec-type="Diagnosis"><title>Diagnosis.</title><p>Beetle middle-sized (TL-H 4.8–5.0 mm, TL 5.1–5.3 mm, MW 2.6 mm), piceous, dull (<xref ref-type="fig" rid="F18">Fig. 24</xref>); pronotum with distinct lateral bead; male antennomeres simple; male protarsomere 4 with large, thick, strongly curved anterolateral hook; median lobe without submedian constriction but with lateral folds in ventral view and apex pointed and curved downwards in lateral view; paramere without notch on dorsal side, with relatively dense, long, thin setae.</p></tp:treatment-sec><tp:treatment-sec sec-type="Additions and corrections to the description"><title>Additions and corrections to the description.</title><p>For the complete description and illustrations see <xref ref-type="bibr" rid="B17">Shaverdo et al. (2005)</xref>.</p><p><italic>Structures</italic>: Pronotum with distinct lateral bead. Base of prosternum and neck of prosternal process with sharp ridge and well developed anterolateral extensions. Blade of prosternal process lanceolate, rather narrow, with strong longitudinal convexity; neck and blade of prosternal process evenly jointed, except for weak concavity in front of jointion of protrochanters.</p><p><italic>Male</italic>: Protarsomere 4 with large, thick, strongly curved anterolateral hook. Median lobe without submedian constriction but with lateral folds in ventral view and with apex pointed and curved downwards in lateral view. Paramere without notch on dorsal side, with relatively dense, long, thin setae. See Figs 10, 15a, b in <xref ref-type="bibr" rid="B17">Shaverdo et al. (2005)</xref>.</p><p><italic>Female</italic>: Without evident differences in external morphology from male, except for abdominal sternite 7 without striae.</p></tp:treatment-sec><tp:treatment-sec sec-type="Distribution"><title>Distribution.</title><p>Papua New Guinea. The species is known only from Crater Mountain, Simbu and Eastern Highlands Provinces (<xref ref-type="fig" rid="F25">Fig. 50</xref>).</p></tp:treatment-sec><tp:treatment-sec><!--Section generated to contain objects referenced in tp:taxon-treatment.--><fig id="F18" position="float" orientation="portrait"><label>Figures 24–27.</label><caption><p>Habitus and coloration. <bold>24</bold> <italic><tp:taxon-name>Exocelina munaso</tp:taxon-name></italic> (Shaverdo, Sagata &amp; Balke, 2005) <bold>25</bold> <italic><tp:taxon-name>Exocelina atowaso</tp:taxon-name></italic> (Shaverdo, Sagata &amp; Balke, 2005) <bold>26</bold> <italic><tp:taxon-name>Exocelina oceai</tp:taxon-name></italic> sp. n. <bold>27</bold> <italic><tp:taxon-name>Exocelina astrophallus</tp:taxon-name></italic> (Balke, 1998).</p></caption><graphic xmlns:xlink="http://www.w3.org/1999/xlink" xlink:href="ZooKeys-250-001-g018.jpg" position="float" orientation="portrait" xlink:type="simple"/></fig><fig id="F25" position="float" orientation="portrait"><label>Figure 50.</label><caption><p>Map of New Guinea showing distribution of the species of the <italic><tp:taxon-name>Exocelina ekari</tp:taxon-name></italic>-group.</p></caption><graphic xmlns:xlink="http://www.w3.org/1999/xlink" xlink:href="ZooKeys-250-001-g025.jpg" position="float" orientation="portrait" xlink:type="simple"/></fig></tp:treatment-sec><ref-list><ref id="B17"><mixed-citation xmlns:xlink="http://www.w3.org/1999/xlink" xlink:type="simple"><person-group><name name-style="western"><surname>Shaverdo</surname><given-names>HV</given-names></name><name name-style="western"><surname>Sagata</surname><given-names>K</given-names></name><name name-style="western"><surname>Balke</surname><given-names>M</given-names></name></person-group> (<year>2005</year>)<article-title> Five new species of the genus <italic>Papuadytes</italic> Balke, 1998 from New Guinea (Coleoptera: Dytiscidae).</article-title><source>Aquatic Insects </source><volume>27</volume> (<issue>4</issue>): <fpage>269</fpage>-<lpage>280</lpage>. doi: <ext-link ext-link-type="uri" xlink:href="http://dx.doi.org/10.1080/01650420500290169" xlink:type="simple">10.1080/01650420500290169</ext-link></mixed-citation></ref></ref-list></tp:taxon-treatment>
