# Supplementary material for: Introduction of the Exocelina ekari-group with descriptions of 22 new species from New Guinea (Coleoptera, Dytiscidae, Copelatinae)
Source: Zookeys. 2012 Dec 13;(250):1–76. doi: 10.3897/zookeys.250.3715 (PMC3558971; doi:10.3897/zookeys.250.3715)
Supplement: XML Treatment for Exocelina oceai [file zookeys.250.3715-treatment18.xml]

<!DOCTYPE tp:taxon-treatment
  PUBLIC "-//TaxonX//DTD Taxonomic Treatment Publishing DTD v0 20100105//EN" "tax-treatment-NSO.dtd">
<tp:taxon-treatment xmlns:tp="http://www.plazi.org/taxpub"><tp:treatment-meta><mixed-citation publication-type="journal"><person-group><name><surname>Shaverdo</surname><given-names>Helena V.</given-names></name><name><surname>Surbakti</surname><given-names>Suriani</given-names></name><name><surname>Hendrich</surname><given-names>Lars</given-names></name><name><surname>Balke</surname><given-names>Michael</given-names></name></person-group><article-title>Introduction of the
                    <italic>Exocelina ekari</italic>-group with descriptions of 22 new species from New Guinea (Coleoptera, Dytiscidae, Copelatinae)
                </article-title><source>Zookeys</source><day>13</day><month>12</month><year>2012</year><volume>2012</volume><issue>250</issue><fpage>1</fpage><lpage>76</lpage><pub-id pub-id-type="doi">10.3897/zookeys.250.3715</pub-id></mixed-citation></tp:treatment-meta><tp:nomenclature><label>18.</label><tp:taxon-name>
                        <tp:taxon-name-part taxon-name-part-type="genus">Exocelina</tp:taxon-name-part>
                        <tp:taxon-name-part taxon-name-part-type="species">oceai</tp:taxon-name-part>
                    <object-id xmlns:xlink="http://www.w3.org/1999/xlink" xlink:type="simple">urn:lsid:zoobank.org:act:4692229C-7DC6-4A67-84F1-7D86FD09772F</object-id>
								<object-id xmlns:xlink="http://www.w3.org/1999/xlink" xlink:type="simple">http://species-id.net/wiki/Exocelina_oceai</object-id>
								</tp:taxon-name><tp:taxon-authority>Shaverdo, Hendrich &amp; Balke</tp:taxon-authority><tp:taxon-status xmlns:xlink="http://www.w3.org/1999/xlink" xlink:type="simple">sp. n.</tp:taxon-status><xref ref-type="fig" rid="F1">Figs 1A–E</xref><xref ref-type="fig" rid="F18">, 26</xref></tp:nomenclature><tp:treatment-sec sec-type="Type locality"><title>Type locality.</title><p>Indonesia: Papua Province: Nabire/Paniai Regencies, road Nabire-Enarotali, 65<sup>th</sup> km, <named-content xmlns:xlink="http://www.w3.org/1999/xlink" content-type="dwc:verbatimCoordinates" xlink:type="simple">05°46.50'S, 142°50.00'E</named-content>.<!--PageBreak--></p></tp:treatment-sec><tp:treatment-sec sec-type="Type material"><title>Type material.</title><p><italic>Holotype</italic>: male “IRIAN JAYA: Paniai Prov. road Nabire-Ilaga, km 65 29.8.1996, 250m leg. M. Balke (96 # 6)” (NHMW). <italic>Paratypes</italic>: 14 males, 23 females with the same label as the holotype, 2 females additionally with green labels “DNA M.Balke 3262”, “DNA M.Balke 3263” (NHMW). 2 males, 1 female “IRIAN JAYA: Paniai Prov. road Nabire-Ilaga, km 80 12.9.1996, 250m leg. M. Balke (96 # 21)” (NHMW). 1 male “IR 23-W. New Guinea, track Nabire-Ilaga, KM 62, 250m, 24.vii.1991 Balke &amp; Hendrich leg.” (NHMW). 1 male “IR 21-W. New Guinea track Nabire-Ilaga KM 65, Kali Utowa, 250 M, 18-19.vii.1991 Balke &amp; Hendrich leg.” (ZSM). 1 male “W.-Neuguinea/Paniai Prov. Strasse Nabire-Ilaga km 54 700m, 22.-25.9.1990/IR 11 leg: Balke &amp; Hendrich” (CLH).</p></tp:treatment-sec><tp:treatment-sec sec-type="Diagnosis"><title>Diagnosis.</title><p>Beetle small, reddish-brown to brown; pronotum with narrow lateral bead; male antennomeres simple; male protarsomere 4 with large, thick, strongly curved anterolateral hook; median lobe slender, with weak submedian constriction in ventral view and elongate apex in lateral view; paramere with strong notch on dorsal side and subdistal part short and large, with long, dense, curved at apex setae.</p></tp:treatment-sec><tp:treatment-sec sec-type="Description"><title>Description.</title><p><italic>Size and shape</italic>: Beetle small (TL-H 3.35–3.8 mm, TL 3.75–4.2 mm, MW 1.8–2.05 mm), with oblong-oval habitus, broadest at elytral middle. <italic>Coloration</italic>: Head reddish to reddish-brown, paler anteriorly (especially on clypeus); pronotum reddish-brown, with paler sides and darker (dark brown) disc, in some specimens almost uniformly reddish, reddish-brown; elytron uniformly reddish-brown to dark brown, darker than head and pronotum or only than head; head appendages yellowish-red, legs reddish (<xref ref-type="fig" rid="F18">Fig. 26</xref>).</p><p><italic>Surface sculpture</italic>: Head with dense punctation (spaces between punctures 1–4 times size of punctures), evidently finer and sparser anteriorly; diameter of punctures smaller than diameter of cells of microreticulation. Pronotum with finer, sparser, and more evenly distributed punctation than on head. Elytra with very sparse and fine punctation, almost invisible. Pronotum and elytra with weakly impressed microreticulation, dorsal surface, thus, shiny. Head with microreticulation stronger. Metaventrite and metacoxa distinctly microreticulate, metacoxal plates with longitudinal strioles and transverse wrinkles. Abdominal sternites with distinct microreticulation, strioles, and fine sparse punctation, coarser and denser on two last abdominal sternites.</p><p><italic>Structures</italic>: Pronotum with distinct but narrow lateral bead, in some specimens reduced at posterior angles. Base of prosternum and neck of prosternal process with distinct ridge, smooth and rounded anteriorly, without anterolateral extensions. Blade of prosternal process lanceolate, relatively broad, convex, with distinct bead and few setae; neck and blade of prosternal process evenly jointed. Abdominal sternite 7 broadly rounded apically.</p><p><italic>Male</italic>: Antenna simple (<xref ref-type="fig" rid="F1">Fig. 1A</xref>). Protarsomere 4 with large, thick, strongly curved anterolateral hook. Protarsomere 5 ventrally with anterior row of 10 short setae and posterior row of 4 setae (<xref ref-type="fig" rid="F1">Fig. 1B</xref>). Abdominal sternite 7 with 13–17 lateral striae on each side. Median lobe slender, with weak submedian constriction in ventral view and elongate apex in lateral view (<xref ref-type="fig" rid="F1">Figs 1C, D</xref>). Paramere with strong notch on dorsal side and subdistal part short and large, with long, dense, curved at apex setae (<xref ref-type="fig" rid="F1">Fig. 1E</xref>).</p><p><!--PageBreak--><italic>Female</italic>: Some specimens with pronotal lateral bead reduced at posterior angles; abdominal sternite 7 without striae.</p></tp:treatment-sec><tp:treatment-sec sec-type="Distribution"><title>Distribution.</title><p>Indonesia: Papua Province: Nabire and Paniai Regencies. This species is known only from the type locality area (<xref ref-type="fig" rid="F25">Fig. 50</xref>).</p></tp:treatment-sec><tp:treatment-sec sec-type="Etymology"><title>Etymology.</title><p>The species is named for “Doc” Ocea Megay, one of our Ekari fellows and most enthusiastic fieldworker who died from a snake bite shortly after we have collected this species. He is buried in Topo. The species name is a noun in the genitive case.</p></tp:treatment-sec><tp:treatment-sec><!--Section generated to contain objects referenced in tp:taxon-treatment.--><fig id="F1" position="float" orientation="portrait"><label>Figure 1.</label><caption><p><italic><tp:taxon-name>Exocelina oceai</tp:taxon-name></italic> sp. n. <bold>A</bold> male antenna <bold>B</bold> protarsomeres 4–5 in ventral view <bold>C</bold> median lobe in ventral view <bold>D</bold> median lobe in lateral view <bold>E</bold> paramere in external view.</p></caption><graphic xmlns:xlink="http://www.w3.org/1999/xlink" xlink:href="ZooKeys-250-001-g001.jpg" position="float" orientation="portrait" xlink:type="simple"/></fig><fig id="F18" position="float" orientation="portrait"><label>Figures 24–27.</label><caption><p>Habitus and coloration. <bold>24</bold> <italic><tp:taxon-name>Exocelina munaso</tp:taxon-name></italic> (Shaverdo, Sagata &amp; Balke, 2005) <bold>25</bold> <italic><tp:taxon-name>Exocelina atowaso</tp:taxon-name></italic> (Shaverdo, Sagata &amp; Balke, 2005) <bold>26</bold> <italic><tp:taxon-name>Exocelina oceai</tp:taxon-name></italic> sp. n. <bold>27</bold> <italic><tp:taxon-name>Exocelina astrophallus</tp:taxon-name></italic> (Balke, 1998).</p></caption><graphic xmlns:xlink="http://www.w3.org/1999/xlink" xlink:href="ZooKeys-250-001-g018.jpg" position="float" orientation="portrait" xlink:type="simple"/></fig><fig id="F25" position="float" orientation="portrait"><label>Figure 50.</label><caption><p>Map of New Guinea showing distribution of the species of the <italic><tp:taxon-name>Exocelina ekari</tp:taxon-name></italic>-group.</p></caption><graphic xmlns:xlink="http://www.w3.org/1999/xlink" xlink:href="ZooKeys-250-001-g025.jpg" position="float" orientation="portrait" xlink:type="simple"/></fig></tp:treatment-sec></tp:taxon-treatment>
