# Supplementary material for: Introduction of the Exocelina ekari-group with descriptions of 22 new species from New Guinea (Coleoptera, Dytiscidae, Copelatinae)
Source: Zookeys. 2012 Dec 13;(250):1–76. doi: 10.3897/zookeys.250.3715 (PMC3558971; doi:10.3897/zookeys.250.3715)
Supplement: XML Treatment for Exocelina polita [file zookeys.250.3715-treatment19.xml]

<!DOCTYPE tp:taxon-treatment
  PUBLIC "-//TaxonX//DTD Taxonomic Treatment Publishing DTD v0 20100105//EN" "tax-treatment-NSO.dtd">
<tp:taxon-treatment xmlns:tp="http://www.plazi.org/taxpub"><tp:treatment-meta><mixed-citation publication-type="journal"><person-group><name><surname>Shaverdo</surname><given-names>Helena V.</given-names></name><name><surname>Surbakti</surname><given-names>Suriani</given-names></name><name><surname>Hendrich</surname><given-names>Lars</given-names></name><name><surname>Balke</surname><given-names>Michael</given-names></name></person-group><article-title>Introduction of the
                    <italic>Exocelina ekari</italic>-group with descriptions of 22 new species from New Guinea (Coleoptera, Dytiscidae, Copelatinae)
                </article-title><source>Zookeys</source><day>13</day><month>12</month><year>2012</year><volume>2012</volume><issue>250</issue><fpage>1</fpage><lpage>76</lpage><pub-id pub-id-type="doi">10.3897/zookeys.250.3715</pub-id></mixed-citation></tp:treatment-meta><tp:nomenclature><label>19.</label><tp:taxon-name>
                        <tp:taxon-name-part taxon-name-part-type="genus">Exocelina</tp:taxon-name-part>
                        <tp:taxon-name-part taxon-name-part-type="species">polita</tp:taxon-name-part>
                    <object-id xmlns:xlink="http://www.w3.org/1999/xlink" xlink:type="simple">http://species-id.net/wiki/Exocelina_polita</object-id>
								</tp:taxon-name><tp:taxon-authority>(Sharp, 1882)</tp:taxon-authority><xref ref-type="fig" rid="F10">Figs 11A–E</xref><xref ref-type="fig" rid="F21">, 37</xref><tp:nomenclature-citation-list><tp:nomenclature-citation><tp:taxon-name>Copelatus politus</tp:taxon-name><comment> Sharp, 1882: 568.</comment></tp:nomenclature-citation><tp:nomenclature-citation><tp:taxon-name>Copelatus politus</tp:taxon-name><comment> Sharp, 1882: <xref ref-type="bibr" rid="B15">Régimbart 1899</xref>: 292–293 (descr.); <xref ref-type="bibr" rid="B23">Zimmermann 1919</xref>: 198 (cat.), <xref ref-type="bibr" rid="B24">1920</xref>: 145 (cat.); <xref ref-type="bibr" rid="B8">Guéorguiev 1968</xref>: 34 (cat.), <xref ref-type="bibr" rid="B9">1978</xref>: 269 (key); <xref ref-type="bibr" rid="B12">Nilsson 2001</xref>: 66 (cat.).</comment></tp:nomenclature-citation><tp:nomenclature-citation><tp:taxon-name>Exocelina polita</tp:taxon-name><comment> (Sharp, 1882): <xref ref-type="bibr" rid="B14">Nilsson and Fery 2006</xref>: 56 (n. comb.).</comment></tp:nomenclature-citation></tp:nomenclature-citation-list></tp:nomenclature><tp:treatment-sec sec-type="Type locality"><title>Type locality.</title><p>Indonesia: West Papua Province: Manokwari Regency, Arfak Mts., Hatam. <italic>Note</italic>: Hatam is situated in the Arfak Mountains north of Ransiki (A. Riedel, pers. comment).</p></tp:treatment-sec><tp:treatment-sec sec-type="Type material"><title>Type material.</title><p><italic>Lectotype</italic> (hereby designated): male “Type” [round, with red rim], “Hatam N. Guinea Luglio [= July] 1875. Beccari.” [hw, Beccari], “Sharp Coll 1905-313”, “Hatam, New-Guinea July 1875 Beccari 660” [hw, Sharp], “Type 660 Copelatus politus n. sp. New Guinea” [hw, Sharp], “Lectotype Copelatus politus Sharp des. Shaverdo, Hendrich &amp; Balke 2012” [red, printed] (BMNH). <italic>Notes</italic>: The lectotype is designated in order to support the stability of nomenclature since it is not clear from the original description that it has been based on the single male. The genialia are partly damaged.</p></tp:treatment-sec><tp:treatment-sec sec-type="Diagnosis"><title>Diagnosis.</title><p>Beetle middle-sized, brown, shiny, with almost invisible dorsal punctation; pronotum with distinct lateral bead; male antennomeres 3–4 strongly enlarged and triangular (3 distinctly larger than 4), 5–6 distinctly enlarged, 7 somewhat enlarged; male protarsomere 4 with small, thin, slightly curved anterolateral hook; median lobe with strong submedian constriction in ventral view, apex of median lobe elongate in lateral view and broader in ventral view; paramere with notch on dorsal side and subdistal part short and small, with not numerous, relatively short, thick, and flattened setae.</p></tp:treatment-sec><tp:treatment-sec sec-type="Redescription"><title>Redescription.</title><p><italic>Size and shape</italic>: Beetle middle-sized (TL-H 3.9 mm, TL 4.35 mm, MW 2.15 mm), with oblong-oval habitus, broadest at elytral middle. <italic>Coloration</italic>: Dorsally dark brown, with reddish head, pronotal sides, and sutural bands on elytra; head appendages yellowish red, legs darker, especially hind legs (<xref ref-type="fig" rid="F21">Fig. 37</xref>).</p><p><italic>Surface sculpture</italic>: Head with dense punctation (spaces between punctures 1–2 times size of punctures), evidently finer and sparser anteriorly; diameter of punctures<!--PageBreak--> smaller or equal than diameter of cells of microreticulation. Pronotum with distinctly finer, sparser, and more evenly distributed punctation than on head. Elytra with very sparse and fine punctation, almost invisible. Head, pronotum, and elytra with strongly impressed microreticulation, dorsal surface shiny. Head with microreticulation stronger. Metaventrite and metacoxa distinctly microreticulate, metacoxal plates with longitudinal strioles and transverse wrinkles. Abdominal sternites with distinct microreticulation, strioles, and fine sparse punctation, coarser and denser on two last abdominal sternites.</p><p><italic>Structures</italic>: Pronotum with distinct lateral bead. Base of prosternum and neck of prosternal process with distinct ridge, rounded and smooth anteriorly, with very small anterolateral extensions. Blade of prosternal process lanceolate, relatively broad, convex, with distinct bead and few setae; neck and blade of prosternal process evenly jointed. Abdominal sternite 7 broadly rounded apically.</p><p><italic>Male</italic>: Antennomeres 3–4 strongly enlarged and triangular (3 distinctly larger than 4), 5–6 distinctly enlarged, 7 somewhat enlarged (<xref ref-type="fig" rid="F10">Fig. 11A</xref>); antennomeres 3–7 rugose ventrally. Protarsomere 4 with small, thin, slightly curved anterolateral hook. Protarsomere 5 ventrally with anterior row of 12 short setae and posterior row 5 short setae (<xref ref-type="fig" rid="F10">Fig. 11B</xref>). Abdominal sternite 7 with 3–4 lateral striae on each side. Median lobe with strong submedian constriction in ventral view, apex of median lobe elongate in lateral view and broader in ventral view (<xref ref-type="fig" rid="F10">Figs 11C, D</xref>). Paramere with notch on dorsal side and subdistal part short and small, with not numerous, relatively short, thick, and flattened setae (<xref ref-type="fig" rid="F10">Fig. 11E</xref>).</p><p><italic>Female</italic>: Unknown.</p></tp:treatment-sec><tp:treatment-sec sec-type="Distribution"><title>Distribution.</title><p>Indonesia: West Papua Province: Manokwari Regency. The species is known only from the lectotype from the Arfak Mountains, the eastern part of Bird’s head (<xref ref-type="fig" rid="F25">Fig. 50</xref>).</p></tp:treatment-sec><tp:treatment-sec><!--Section generated to contain objects referenced in tp:taxon-treatment.--><fig id="F10" position="float" orientation="portrait"><label>Figure 11.</label><caption><p><italic><tp:taxon-name>Exocelina polita</tp:taxon-name></italic> (Sharp, 1882) <bold>A</bold> male antenna (without antennomeres 1, 2) <bold>B</bold> protarsomeres 4–5 in ventral view <bold>C</bold> median lobe in ventral view <bold>D</bold> median lobe in lateral view <bold>E</bold> paramere in external view.</p></caption><graphic xmlns:xlink="http://www.w3.org/1999/xlink" xlink:href="ZooKeys-250-001-g010.jpg" position="float" orientation="portrait" xlink:type="simple"/></fig><fig id="F21" position="float" orientation="portrait"><label>Figures 36–39.</label><caption><p>Habitus and coloration.<bold>36</bold> <italic><tp:taxon-name>Exocelina arfakensis</tp:taxon-name></italic> sp. n. <bold>37</bold> <italic><tp:taxon-name>Exocelina polita</tp:taxon-name></italic> (Sharp, 1882) <bold>38</bold> <italic><tp:taxon-name>Exocelina irianensis</tp:taxon-name></italic> sp. n. <bold>39</bold> <italic><tp:taxon-name>Exocelina wondiwoiensis</tp:taxon-name></italic> sp. n.</p></caption><graphic xmlns:xlink="http://www.w3.org/1999/xlink" xlink:href="ZooKeys-250-001-g021.jpg" position="float" orientation="portrait" xlink:type="simple"/></fig><fig id="F25" position="float" orientation="portrait"><label>Figure 50.</label><caption><p>Map of New Guinea showing distribution of the species of the <italic><tp:taxon-name>Exocelina ekari</tp:taxon-name></italic>-group.</p></caption><graphic xmlns:xlink="http://www.w3.org/1999/xlink" xlink:href="ZooKeys-250-001-g025.jpg" position="float" orientation="portrait" xlink:type="simple"/></fig></tp:treatment-sec><ref-list><ref id="B15"><mixed-citation xmlns:xlink="http://www.w3.org/1999/xlink" xlink:type="simple"><person-group><name name-style="western"><surname>Régimbart</surname><given-names>M</given-names></name></person-group> (<year>1899</year>)<article-title> Revision des Dytiscidae de la région Indo-Sino-Malasie.</article-title><source>Annales de la Société Entomologique de France </source><volume>68</volume>: <fpage>186</fpage>-<lpage>367</lpage>.</mixed-citation></ref><ref id="B23"><mixed-citation xmlns:xlink="http://www.w3.org/1999/xlink" xlink:type="simple"><person-group><name name-style="western"><surname>Zimmermann</surname><given-names>A</given-names></name></person-group> (<year>1919</year>)<source> Die Schwimmkäfer des Deutschen Entomologischen Museums in Berlin-Dahlem. Archiv für Naturgeschichte 83 (1917) (A 12): 69–249.</source></mixed-citation></ref><ref id="B24"><mixed-citation xmlns:xlink="http://www.w3.org/1999/xlink" xlink:type="simple"><person-group><name name-style="western"><surname>Zimmermann</surname><given-names>A</given-names></name></person-group> (<year>1920</year>)<source> Dytiscidae, Haliplidae, Hygrobiidae, Amphizoidae. In: Schenkling S (Eds) Coleopterorum Catalogus. Vol. 4, pars. 7.</source><publisher-name>W. Junk</publisher-name>, <publisher-loc>Berlin</publisher-loc>, <lpage>326</lpage> pp.</mixed-citation></ref><ref id="B8"><mixed-citation xmlns:xlink="http://www.w3.org/1999/xlink" xlink:type="simple"><person-group><name name-style="western"><surname>Guéorguiev</surname><given-names>VB</given-names></name></person-group> (<year>1968</year>)<article-title> Essai de classification des coléoptères Dytiscidae. I. Tribus Copelatini (Colymbetinae).</article-title><source>Izvestiya na Zoologicheskiya Institut (s Muzei) Sofiya </source><volume>28</volume>: <fpage>5</fpage>-<lpage>45</lpage>.</mixed-citation></ref><ref id="B9"><mixed-citation xmlns:xlink="http://www.w3.org/1999/xlink" xlink:type="simple"><person-group><name name-style="western"><surname>Guéorguiev</surname><given-names>VB</given-names></name></person-group> (<year>1978</year>)<article-title> Dytiscidae cavernicole de Papouasie.</article-title><source>International Journal of Speleology </source><volume>9</volume>: <fpage>267</fpage>-<lpage>272</lpage>.</mixed-citation></ref><ref id="B12"><mixed-citation xmlns:xlink="http://www.w3.org/1999/xlink" xlink:type="simple"><person-group><name name-style="western"><surname>Nilsson</surname><given-names>AN</given-names></name></person-group> (<year>2001</year>)<source> Dytiscidae. World catalogue of insects. Vol. 3.</source><publisher-name>Stenstrup</publisher-name>, <publisher-loc>Apollo Books</publisher-loc>, <lpage>395</lpage> pp.</mixed-citation></ref><ref id="B14"><mixed-citation xmlns:xlink="http://www.w3.org/1999/xlink" xlink:type="simple"><person-group><name name-style="western"><surname>Nilsson</surname><given-names>AN</given-names></name><name name-style="western"><surname>Fery</surname><given-names>H</given-names></name></person-group> (<year>2006</year>)<article-title> World Catalogue of Dytiscidae – corrections and additions, 3 (Coleoptera: Dytiscidae).</article-title><source>Koleopterologische Rundschau </source><volume>76</volume>: <fpage>55</fpage>-<lpage>74</lpage>.</mixed-citation></ref></ref-list></tp:taxon-treatment>
