# Supplementary material for: Introduction of the Exocelina ekari-group with descriptions of 22 new species from New Guinea (Coleoptera, Dytiscidae, Copelatinae)
Source: Zookeys. 2012 Dec 13;(250):1–76. doi: 10.3897/zookeys.250.3715 (PMC3558971; doi:10.3897/zookeys.250.3715)
Supplement: XML Treatment for Exocelina pseudosoppi [file zookeys.250.3715-treatment20.xml]

<!DOCTYPE tp:taxon-treatment
  PUBLIC "-//TaxonX//DTD Taxonomic Treatment Publishing DTD v0 20100105//EN" "tax-treatment-NSO.dtd">
<tp:taxon-treatment xmlns:tp="http://www.plazi.org/taxpub"><tp:treatment-meta><mixed-citation publication-type="journal"><person-group><name><surname>Shaverdo</surname><given-names>Helena V.</given-names></name><name><surname>Surbakti</surname><given-names>Suriani</given-names></name><name><surname>Hendrich</surname><given-names>Lars</given-names></name><name><surname>Balke</surname><given-names>Michael</given-names></name></person-group><article-title>Introduction of the
                    <italic>Exocelina ekari</italic>-group with descriptions of 22 new species from New Guinea (Coleoptera, Dytiscidae, Copelatinae)
                </article-title><source>Zookeys</source><day>13</day><month>12</month><year>2012</year><volume>2012</volume><issue>250</issue><fpage>1</fpage><lpage>76</lpage><pub-id pub-id-type="doi">10.3897/zookeys.250.3715</pub-id></mixed-citation></tp:treatment-meta><tp:nomenclature><label>20.</label><tp:taxon-name>
                        <tp:taxon-name-part taxon-name-part-type="genus">Exocelina</tp:taxon-name-part>
                        <tp:taxon-name-part taxon-name-part-type="species">pseudosoppi</tp:taxon-name-part>
                    <object-id xmlns:xlink="http://www.w3.org/1999/xlink" xlink:type="simple">urn:lsid:zoobank.org:act:85647A40-EF25-4B70-B9E7-4FA422734981</object-id>
								<object-id xmlns:xlink="http://www.w3.org/1999/xlink" xlink:type="simple">http://species-id.net/wiki/Exocelina_pseudosoppi</object-id>
								</tp:taxon-name><tp:taxon-authority>Shaverdo, Hendrich &amp; Balke</tp:taxon-authority><tp:taxon-status xmlns:xlink="http://www.w3.org/1999/xlink" xlink:type="simple">sp. n.</tp:taxon-status><xref ref-type="fig" rid="F15">Figs 19A–E</xref><xref ref-type="fig" rid="F23">, 45</xref></tp:nomenclature><tp:treatment-sec sec-type="Type locality"><title>Type locality.</title><p>Indonesia: Papua Province: Nabire/Paniai Regencies, road Nabire-Enarotali, 80<sup>th</sup> km, <named-content xmlns:xlink="http://www.w3.org/1999/xlink" content-type="dwc:verbatimCoordinates" xlink:type="simple">03°33.86'S, 135°46.47'E</named-content>.</p></tp:treatment-sec><tp:treatment-sec sec-type="Type material"><title>Type material.</title><p><italic>Holotype</italic>: male “IRIAN JAYA: Paniai Prov. road Nabire-Ilaga, km 80 12.9.1996, 250m leg. M. Balke (96 # 21)” (NHMW). <italic>Paratypes</italic>: 1 male, 2 females with the same label as the holotype (NHMW). 1 male “Indonesia: Papua, Road Nabire-Enarotali KM 62, 340m, 22.x.2011, 03 31.684S 135 42.802E, Uncen (PAP11)”, “DNA M. Balke 4916” (ZSM).</p></tp:treatment-sec><tp:treatment-sec sec-type="Diagnosis"><title>Diagnosis.</title><p>Beetle small, very similar to <italic><tp:taxon-name>Exocelina soppi</tp:taxon-name></italic> sp. n., differing from it in the shape of the anterior part of the prosternum, simple male antennae, and male genitalia: truncate apex of the median lobe, stronger submedian constriction, and the <!--PageBreak-->shape and setation of the paramere: shallow notch on the dorsal side and subdistal part elongate, with a strong tuft of thicker, somewhat flattend, and strongly curved at apex setae.</p></tp:treatment-sec><tp:treatment-sec sec-type="Description"><title>Description.</title><p><italic>Size and shape</italic>: Beetle small (TL-H 3.15 mm, TL 3.45–3.5 mm, MW 1.65–1.7 mm), with oblong-oval habitus, broadest at elytral middle. <italic>Coloration</italic>: Similar to <italic><tp:taxon-name>Exocelina soppi</tp:taxon-name></italic> sp. n. (<xref ref-type="fig" rid="F23">Fig. 45</xref>).</p><p><italic>Surface sculpture</italic>: Punctation and microreticulation as in <italic><tp:taxon-name>Exocelina soppi</tp:taxon-name></italic> sp. n.</p><p><italic>Structures</italic>: Pronotum without lateral bead. Base of prosternum and neck of prosternal process with distinct ridge, anteriorly evidently less rounded and smooth than in <italic><tp:taxon-name>Exocelina soppi</tp:taxon-name></italic> sp. n., with very small anterolateral extensions. Blade of prosternal process lanceolate, relatively broad, slightly convex, with distinct bead and few setae; neck and blade of prosternal process evenly jointed. Abdominal sternite 7 broadly rounded apically.</p><p><italic>Male</italic>: Antenna simple (<xref ref-type="fig" rid="F15">Fig. 19A</xref>). Protarsomere 4 with middle-sized, slender, evidently curved anterolateral hook. Protarsomere 5 ventrally with anterior row of 15 short setae and posterior row of 4 short setae (<xref ref-type="fig" rid="F15">Fig. 19B</xref>). Abdominal sternite 7 with 3–7 lateral striae on each side. Median lobe with strong submedian constriction in ventral view and truncate apex in lateral view (<xref ref-type="fig" rid="F15">Figs 19C, D</xref>). Paramere with shallow notch on dorsal side and subdistal part elongate, with strong tuft of thicker, somewhat flattend, and strongly curved at apex setae (<xref ref-type="fig" rid="F15">Fig. 19E</xref>).</p><p><italic>Female</italic>: Without evident differences in external morphology from male, except for abdominal sternite 7 without striae.</p></tp:treatment-sec><tp:treatment-sec sec-type="Distribution"><title>Distribution.</title><p>Indonesia: Papua Province: Nabire and Paniai Regencies. This species is known only from the type locality area (<xref ref-type="fig" rid="F15">Fig. 50</xref>).</p></tp:treatment-sec><tp:treatment-sec sec-type="Etymology"><title>Etymology.</title><p>Long time this species was mistaken for <italic><tp:taxon-name>Exocelina soppi</tp:taxon-name></italic> sp. n. The name is a noun in the nominative singular standing in apposition.</p></tp:treatment-sec><tp:treatment-sec><!--Section generated to contain objects referenced in tp:taxon-treatment.--><fig id="F15" position="float" orientation="portrait"><label>Figures 18–19.</label><caption><p><bold>18</bold> <italic><tp:taxon-name>Exocelina soppi</tp:taxon-name></italic> sp. n. <bold>19</bold> <italic><tp:taxon-name>Exocelina pseudosoppi</tp:taxon-name></italic> sp. n. <bold>A</bold> male antenna <bold>B</bold> protarsomeres 4–5 in ventral view <bold>C</bold> median lobe in ventral view <bold>D</bold> median lobe in lateral view <bold>E</bold> paramere in external view.</p></caption><graphic xmlns:xlink="http://www.w3.org/1999/xlink" xlink:href="ZooKeys-250-001-g015.jpg" position="float" orientation="portrait" xlink:type="simple"/></fig><fig id="F23" position="float" orientation="portrait"><label>Figures 44–47.</label><caption><p>Habitus and coloration. <bold>44</bold> <italic><tp:taxon-name>Exocelina soppi</tp:taxon-name></italic> sp. n. <bold>45</bold> <italic><tp:taxon-name>Exocelina pseudosoppi</tp:taxon-name></italic> sp. n. <bold>46</bold> <italic><tp:taxon-name>Exocelina eme</tp:taxon-name></italic> sp. n. <bold>47</bold> <italic><tp:taxon-name>Exocelina brahminensis</tp:taxon-name></italic> sp. n.</p></caption><graphic xmlns:xlink="http://www.w3.org/1999/xlink" xlink:href="ZooKeys-250-001-g023.jpg" position="float" orientation="portrait" xlink:type="simple"/></fig></tp:treatment-sec></tp:taxon-treatment>
