# Supplementary material for: Introduction of the Exocelina ekari-group with descriptions of 22 new species from New Guinea (Coleoptera, Dytiscidae, Copelatinae)
Source: Zookeys. 2012 Dec 13;(250):1–76. doi: 10.3897/zookeys.250.3715 (PMC3558971; doi:10.3897/zookeys.250.3715)
Supplement: XML Treatment for Exocelina soppi [file zookeys.250.3715-treatment21.xml]

<!DOCTYPE tp:taxon-treatment
  PUBLIC "-//TaxonX//DTD Taxonomic Treatment Publishing DTD v0 20100105//EN" "tax-treatment-NSO.dtd">
<tp:taxon-treatment xmlns:tp="http://www.plazi.org/taxpub"><tp:treatment-meta><mixed-citation publication-type="journal"><person-group><name><surname>Shaverdo</surname><given-names>Helena V.</given-names></name><name><surname>Surbakti</surname><given-names>Suriani</given-names></name><name><surname>Hendrich</surname><given-names>Lars</given-names></name><name><surname>Balke</surname><given-names>Michael</given-names></name></person-group><article-title>Introduction of the
                    <italic>Exocelina ekari</italic>-group with descriptions of 22 new species from New Guinea (Coleoptera, Dytiscidae, Copelatinae)
                </article-title><source>Zookeys</source><day>13</day><month>12</month><year>2012</year><volume>2012</volume><issue>250</issue><fpage>1</fpage><lpage>76</lpage><pub-id pub-id-type="doi">10.3897/zookeys.250.3715</pub-id></mixed-citation></tp:treatment-meta><tp:nomenclature><label>21.</label><tp:taxon-name>
                        <tp:taxon-name-part taxon-name-part-type="genus">Exocelina</tp:taxon-name-part>
                        <tp:taxon-name-part taxon-name-part-type="species">soppi</tp:taxon-name-part>
                    <object-id xmlns:xlink="http://www.w3.org/1999/xlink" xlink:type="simple">urn:lsid:zoobank.org:act:A9510374-6CC3-481B-8136-EE8E732DDCFA</object-id>
								<object-id xmlns:xlink="http://www.w3.org/1999/xlink" xlink:type="simple">http://species-id.net/wiki/Exocelina_soppi</object-id>
								</tp:taxon-name><tp:taxon-authority>Shaverdo, Hendrich &amp; Balke</tp:taxon-authority><tp:taxon-status xmlns:xlink="http://www.w3.org/1999/xlink" xlink:type="simple">sp. n.</tp:taxon-status><xref ref-type="fig" rid="F15">Figs 18A–E</xref><xref ref-type="fig" rid="F23">, 44</xref></tp:nomenclature><tp:treatment-sec sec-type="Type locality"><title>Type locality.</title><p>Indonesia: Papua Province: Nabire/Paniai Regencies, road Nabire-Enarotali, 80<sup>th</sup> km, <named-content xmlns:xlink="http://www.w3.org/1999/xlink" content-type="dwc:verbatimCoordinates" xlink:type="simple">03°33.86'S, 135°46.47'E</named-content>.</p></tp:treatment-sec><tp:treatment-sec sec-type="Type material"><title>Type material.</title><p><italic>Holotype</italic>: male “IRIAN JAYA: Paniai Prov. road Nabire-Ilaga, km 80 12.9.1996, 250m leg. M. Balke (96 # 21)” (NHMW). <italic>Paratypes</italic>: 2 males, 1 female with the same label as the holotype, the female additionally with “DNA M.Balke 3260” (NHMW). 4 males “IR90-11: W. New Guinea, Trek Nabire-Ilaga, km55, 19.-25.ix.1990, Balke” (ZSM, NHMW). 4 males “W.-Neuguinea/Paniai Prov. Straße Nabire-Ilaga km 54 700m, 22.-25.9.1990/IR 11 leg: Balke &amp; Hendrich” (CLH). 1 male “Indonesia: Papua, Road Nabire-Enarotali KM 80, 250m, 22.x.2011, 03 33.860S 135 46.473E, Uncen (PAP12)”, “DNA M. Balke 4910” (ZSM). 1 male “Indonesia: Papua,<!--PageBreak--> Road Nabire-Enarotali KM 52, 555m, 23.x.2011, 03 30.107S 135 42.971E, Uncen (PAP17)”, “DNA M. Balke 4911” (MZB).</p></tp:treatment-sec><tp:treatment-sec sec-type="Additional material"><title>Additional material.</title><p>See in the paragraph of <italic><tp:taxon-name>Exocelina irianensis</tp:taxon-name></italic> sp. n.</p></tp:treatment-sec><tp:treatment-sec sec-type="Diagnosis"><title>Diagnosis.</title><p>Beetle small, dark brown, often with paler head and pronotal sides, shiny; pronotum without lateral bead; male antennomeres 3–10 slightly stout; male protarsomere 4 with middle-sized, slender, evidently curved anterolateral hook; median lobe with weak submedian constriction in ventral view and elongate apex in lateral view; paramere with notch on dorsal side and subdistal part short and small, with large brush of thick, somewhat flattend, long, curved at apex setae.</p></tp:treatment-sec><tp:treatment-sec sec-type="Description"><title>Description.</title><p><italic>Size and shape</italic>: Beetle small (TL-H 3.0–3.4 mm, TL 3.35–3.85 mm, MW 1.6–1.8 mm), with oblong-oval habitus, broadest at elytral middle. <italic>Coloration</italic>: Head reddish brown to dark brown; pronotum dark brown, with reddish sides; elytra uniformly dark brown, except narrow reddish sutural bands in some specimens; head appendages yellowish-red to reddish, legs darker, especially metathoracic legs; beetles generally paler if teneral (<xref ref-type="fig" rid="F23">Fig. 44</xref>).</p><p><italic>Surface sculpture</italic>: Head with dense punctation (spaces between punctures 1–3 times size of punctures), evidently finer and sparser anteriorly; diameter of punctures smaller than diameter of cells of microreticulation. Pronotum with much sparser and finer punctation than on head. Elytra with extremely sparse and fine punctation. Head, pronotum, and elytra with weakly impressed microreticulation, dorsal surface, thus, shiny. Head with microreticulation stronger. Metaventrite and metacoxa distinctly microreticulate, metacoxal plates with longitudinal strioles and transverse wrinkles. Abdominal sternites with distinct microreticulation, strioles, and fine sparse punctation, coarser and denser on two last abdominal sternites.</p><p><italic>Structures</italic>: Pronotum without lateral bead. Base of prosternum and neck of prosternal process with distinct ridge, anteriorly rounded, smooth, with very small anterolateral extensions. Blade of prosternal process lanceolate, relatively broad, slightly convex, with distinct bead and few setae; neck and blade of prosternal process evenly jointed. Abdominal sternite 7 broadly rounded apically, in some species broadly truncate.</p><p><italic>Male</italic>: Antennomeres 3–10 slightly stout (<xref ref-type="fig" rid="F15">Fig. 18A</xref>). Protarsomere 4 with middle-sized, slender, evidently curved anterolateral hook. Protarsomere 5 ventrally with anterior row of 9 short setae and posterior row of 3 short setae (<xref ref-type="fig" rid="F15">Fig. 18B</xref>). Abdominal sternite 7 with 3–7 lateral striae on each side. Median lobe with weak submedian constriction in ventral view and elongate apex in lateral view (<xref ref-type="fig" rid="F15">Figs 18C, D</xref>). Paramere with notch on dorsal side and subdistal part short and small, with large brush of thick, somewhat flattend, long, curved at apex setae (<xref ref-type="fig" rid="F15">Fig. 18E</xref>).</p><p><italic>Female</italic>: Antennae slightly more slender, abdominal sternite 7 without striae.</p></tp:treatment-sec><tp:treatment-sec sec-type="Distribution"><title>Distribution.</title><p>Indonesia: Papua Province: Nabire and Paniai Regencies. This species is known only from the type locality area (<xref ref-type="fig" rid="F25">Fig. 50</xref>).</p></tp:treatment-sec><tp:treatment-sec sec-type="Etymology"><title>Etymology.</title><p>This species is dedicated to our old buddy Michael Sopp (Berlin). The species name is a noun in the genitive case.</p></tp:treatment-sec><tp:treatment-sec><!--Section generated to contain objects referenced in tp:taxon-treatment.--><fig id="F15" position="float" orientation="portrait"><label>Figures 18–19.</label><caption><p><bold>18</bold> <italic><tp:taxon-name>Exocelina soppi</tp:taxon-name></italic> sp. n. <bold>19</bold> <italic><tp:taxon-name>Exocelina pseudosoppi</tp:taxon-name></italic> sp. n. <bold>A</bold> male antenna <bold>B</bold> protarsomeres 4–5 in ventral view <bold>C</bold> median lobe in ventral view <bold>D</bold> median lobe in lateral view <bold>E</bold> paramere in external view.</p></caption><graphic xmlns:xlink="http://www.w3.org/1999/xlink" xlink:href="ZooKeys-250-001-g015.jpg" position="float" orientation="portrait" xlink:type="simple"/></fig><fig id="F23" position="float" orientation="portrait"><label>Figures 44–47.</label><caption><p>Habitus and coloration. <bold>44</bold> <italic><tp:taxon-name>Exocelina soppi</tp:taxon-name></italic> sp. n. <bold>45</bold> <italic><tp:taxon-name>Exocelina pseudosoppi</tp:taxon-name></italic> sp. n. <bold>46</bold> <italic><tp:taxon-name>Exocelina eme</tp:taxon-name></italic> sp. n. <bold>47</bold> <italic><tp:taxon-name>Exocelina brahminensis</tp:taxon-name></italic> sp. n.</p></caption><graphic xmlns:xlink="http://www.w3.org/1999/xlink" xlink:href="ZooKeys-250-001-g023.jpg" position="float" orientation="portrait" xlink:type="simple"/></fig><fig id="F25" position="float" orientation="portrait"><label>Figure 50.</label><caption><p>Map of New Guinea showing distribution of the species of the <italic><tp:taxon-name>Exocelina ekari</tp:taxon-name></italic>-group.</p></caption><graphic xmlns:xlink="http://www.w3.org/1999/xlink" xlink:href="ZooKeys-250-001-g025.jpg" position="float" orientation="portrait" xlink:type="simple"/></fig></tp:treatment-sec></tp:taxon-treatment>
