# Supplementary material for: Introduction of the Exocelina ekari-group with descriptions of 22 new species from New Guinea (Coleoptera, Dytiscidae, Copelatinae)
Source: Zookeys. 2012 Dec 13;(250):1–76. doi: 10.3897/zookeys.250.3715 (PMC3558971; doi:10.3897/zookeys.250.3715)
Supplement: XML Treatment for Exocelina unipo [file zookeys.250.3715-treatment22.xml]

<!DOCTYPE tp:taxon-treatment
  PUBLIC "-//TaxonX//DTD Taxonomic Treatment Publishing DTD v0 20100105//EN" "tax-treatment-NSO.dtd">
<tp:taxon-treatment xmlns:tp="http://www.plazi.org/taxpub"><tp:treatment-meta><mixed-citation publication-type="journal"><person-group><name><surname>Shaverdo</surname><given-names>Helena V.</given-names></name><name><surname>Surbakti</surname><given-names>Suriani</given-names></name><name><surname>Hendrich</surname><given-names>Lars</given-names></name><name><surname>Balke</surname><given-names>Michael</given-names></name></person-group><article-title>Introduction of the
                    <italic>Exocelina ekari</italic>-group with descriptions of 22 new species from New Guinea (Coleoptera, Dytiscidae, Copelatinae)
                </article-title><source>Zookeys</source><day>13</day><month>12</month><year>2012</year><volume>2012</volume><issue>250</issue><fpage>1</fpage><lpage>76</lpage><pub-id pub-id-type="doi">10.3897/zookeys.250.3715</pub-id></mixed-citation></tp:treatment-meta><tp:nomenclature><label>22.</label><tp:taxon-name>
                        <tp:taxon-name-part taxon-name-part-type="genus">Exocelina</tp:taxon-name-part>
                        <tp:taxon-name-part taxon-name-part-type="species">unipo</tp:taxon-name-part>
                    <object-id xmlns:xlink="http://www.w3.org/1999/xlink" xlink:type="simple">urn:lsid:zoobank.org:act:92EF40EC-63DA-4CDA-8946-23B98C96C0E7</object-id>
								<object-id xmlns:xlink="http://www.w3.org/1999/xlink" xlink:type="simple">http://species-id.net/wiki/Exocelina_unipo</object-id>
								</tp:taxon-name><tp:taxon-authority>Shaverdo, Hendrich &amp; Balke</tp:taxon-authority><tp:taxon-status xmlns:xlink="http://www.w3.org/1999/xlink" xlink:type="simple">sp. n.</tp:taxon-status><xref ref-type="fig" rid="F17">Figs 23A–E</xref><xref ref-type="fig" rid="F24">, 49</xref></tp:nomenclature><tp:treatment-sec sec-type="Type locality"><title>Type locality.</title><p>Indonesia: Papua Province: Nabire/Paniai Regencies, road Nabire-Enarotali, 117<sup>th</sup> km, Unipo, approximately <named-content xmlns:xlink="http://www.w3.org/1999/xlink" content-type="dwc:verbatimCoordinates" xlink:type="simple">03°31.83'S, 135°55.98'E</named-content>.</p></tp:treatment-sec><tp:treatment-sec sec-type="Type material"><title>Type material.</title><p><italic>Holotype</italic>: male “IRIAN JAYA: Paniai Prov. road Nabire-Ilaga, km 117 Unipo, 2.9.1996, 150m leg. M. Balke (96 # 12)” (NHMW). <italic>Paratypes</italic>: 5 males with the same label as the holotype (NHMW). 5 males “Indonesia: Papua, Road Nabire-Enarotali KM 95, 160m, 22.x.2011, 03 34.193S 135 49.246E, Uncen (PAP13)” (NHMW, ZSM). 1 male, 3 females “Indonesia: Papua, Road Nabire-Enarotali KM 113, 150m, 23.x.2011, 03 31.827S 135 55.975E, Uncen (PAP14)” (MZB, ZSM). 1 male “Indonesia: Papua, Road Nabire-Enarotali KM 111, 100m, 23.x.2011, 03 31.192S 135 55.426E, Uncen (PAP15)” (ZSM). 22 males, 9 females “Indonesia: Papua, Road Nabire-Enarotali KM 108, 140m, 23.x.2011, 03 30.258S 135 54.840E, Uncen (PAP16)”, 1 male and 1 female with labels “DNA M. Balke 4902”, “DNA M. Balke 4903” (NHMW, ZSM).</p></tp:treatment-sec><tp:treatment-sec sec-type="Additional material"><title>Additional material.</title><p>See in the paragraph of <italic><tp:taxon-name>Exocelina irianensis</tp:taxon-name></italic> sp. n.</p></tp:treatment-sec><tp:treatment-sec sec-type="Diagnosis"><title>Diagnosis.</title><p>Beetles small, very similar to <italic><tp:taxon-name>Exocelina kakapupu</tp:taxon-name></italic> sp. n. except for male antennomeres 3–10 stout, male genitalia, weaker dorsal punctation and microreticulaton, and much more striated male sternite 7. Also protarsomere 4 with large, thick, strongly curved anterolateral hook, which apical part longer than in <italic><tp:taxon-name>Exocelina kakapupu</tp:taxon-name></italic> sp. n. Median lobe with weak submedian constriction in ventral view and elongate apex in lateral view; paramere with notch on dorsal side and elongate subdistal part, with numerous, dense, long, thin setae; setae of proximal part shorter, thiner, often hardly visible.</p></tp:treatment-sec><tp:treatment-sec sec-type="Description"><title>Description.</title><p><italic>Size and shape</italic>: Beetles small (TL-H 3.0–3.5 mm, TL 3.35–3.9 mm, TW 1.6–1.85 mm), with oblong-oval habitus, broadest at elytral middle. <italic>Coloration</italic>: Head reddish-brown, reddish anteriorly; pronotum reddish-brown, with reddish sides; elytra dark brown, with paler (reddish-brown) sutural bands; head appendages yellowish, legs darker distally (reddish-brown) (<xref ref-type="fig" rid="F24">Fig. 49</xref>).</p><p><italic>Surface sculpture</italic>: Punctation and microreticulation evidently weaker than in <italic><tp:taxon-name>Exocelina kakapupu</tp:taxon-name></italic> sp. n., more similar to that in <italic><tp:taxon-name>Exocelina soppi</tp:taxon-name></italic> sp. n.</p><p><italic>Structures</italic>: Pronotum without lateral bead or with weak traces of lateral bead. Base of prosternum and neck of prosternal process with distinct ridge, anteriorly rounded, with weak transverse lines, small anterolateral extensions. Blade of prosternal process lanceolate, relatively broad, slightly convex, with distinct bead and few setae; neck and blade of prosternal process evenly jointed. Abdominal sternite 7 broadly rounded apically.</p><p><italic>Male</italic>: Antennomeres 3–10 stout (<xref ref-type="fig" rid="F17">Fig. 23A</xref>). Protarsomere 4 with large, thick, strongly curved anterolateral hook, its apical part longer than in <italic><tp:taxon-name>Exocelina kakapupu</tp:taxon-name></italic> sp. n. Protarsomere 5 ventrally with anterior row of 12 short setae and posterior row of 6 short setae (<xref ref-type="fig" rid="F17">Fig. 23B</xref>). Abdominal sternite 7 with 15 lateral striae on each side. Median lobe with weak submedian constriction in ventral view and elongate apex in lateral view (<xref ref-type="fig" rid="F17">Figs 23C, D</xref>).<!--PageBreak--> Paramere with notch on dorsal side and elongate subdistal part, with numerous, dense, long, thin setae; setae of proximal part shorter, thiner, often hardly visible (<xref ref-type="fig" rid="F17">Fig. 23E</xref>).</p><p><italic>Female</italic>: Antennae more slender, abdominal sternite 7 without striae.</p></tp:treatment-sec><tp:treatment-sec sec-type="Distribution"><title>Distribution.</title><p>Indonesia: Papua Province: Nabire and Paniai Regencies. This species is known only from the type locality area (<xref ref-type="fig" rid="F25">Fig. 50</xref>).</p></tp:treatment-sec><tp:treatment-sec sec-type="Etymology"><title>Etymology.</title><p>The species is named for the type locality. The name is a noun in the nominative singular standing in apposition.</p></tp:treatment-sec><tp:treatment-sec><!--Section generated to contain objects referenced in tp:taxon-treatment.--><fig id="F17" position="float" orientation="portrait"><label>Figures 22–23.</label><caption><p><bold>22</bold> <italic><tp:taxon-name>Exocelina kakapupu</tp:taxon-name></italic> sp. n. <bold>23</bold> <italic><tp:taxon-name>Exocelina unipo</tp:taxon-name></italic> sp. n. <bold>A</bold> male antenna <bold>B</bold> protarsomeres 4–5 in ventral view <bold>C</bold> median lobe in ventral view <bold>D</bold> median lobe in lateral view <bold>E</bold> paramere in external view.</p></caption><graphic xmlns:xlink="http://www.w3.org/1999/xlink" xlink:href="ZooKeys-250-001-g017.jpg" position="float" orientation="portrait" xlink:type="simple"/></fig><fig id="F24" position="float" orientation="portrait"><label>Figures 48–49.</label><caption><p>Habitus and coloration. <bold>48</bold> <italic><tp:taxon-name>Exocelina kakapupu</tp:taxon-name></italic> sp. n. <bold>49</bold> <italic><tp:taxon-name>Exocelina unipo</tp:taxon-name></italic> sp. n.</p></caption><graphic xmlns:xlink="http://www.w3.org/1999/xlink" xlink:href="ZooKeys-250-001-g024.jpg" position="float" orientation="portrait" xlink:type="simple"/></fig><fig id="F25" position="float" orientation="portrait"><label>Figure 50.</label><caption><p>Map of New Guinea showing distribution of the species of the <italic><tp:taxon-name>Exocelina ekari</tp:taxon-name></italic>-group.</p></caption><graphic xmlns:xlink="http://www.w3.org/1999/xlink" xlink:href="ZooKeys-250-001-g025.jpg" position="float" orientation="portrait" xlink:type="simple"/></fig></tp:treatment-sec></tp:taxon-treatment>
