# Supplementary material for: Introduction of the Exocelina ekari-group with descriptions of 22 new species from New Guinea (Coleoptera, Dytiscidae, Copelatinae)
Source: Zookeys. 2012 Dec 13;(250):1–76. doi: 10.3897/zookeys.250.3715 (PMC3558971; doi:10.3897/zookeys.250.3715)
Supplement: XML Treatment for Exocelina waigeoensis [file zookeys.250.3715-treatment24.xml]

<!DOCTYPE tp:taxon-treatment
  PUBLIC "-//TaxonX//DTD Taxonomic Treatment Publishing DTD v0 20100105//EN" "tax-treatment-NSO.dtd">
<tp:taxon-treatment xmlns:tp="http://www.plazi.org/taxpub"><tp:treatment-meta><mixed-citation publication-type="journal"><person-group><name><surname>Shaverdo</surname><given-names>Helena V.</given-names></name><name><surname>Surbakti</surname><given-names>Suriani</given-names></name><name><surname>Hendrich</surname><given-names>Lars</given-names></name><name><surname>Balke</surname><given-names>Michael</given-names></name></person-group><article-title>Introduction of the
                    <italic>Exocelina ekari</italic>-group with descriptions of 22 new species from New Guinea (Coleoptera, Dytiscidae, Copelatinae)
                </article-title><source>Zookeys</source><day>13</day><month>12</month><year>2012</year><volume>2012</volume><issue>250</issue><fpage>1</fpage><lpage>76</lpage><pub-id pub-id-type="doi">10.3897/zookeys.250.3715</pub-id></mixed-citation></tp:treatment-meta><tp:nomenclature><label>24.</label><tp:taxon-name>
                        <tp:taxon-name-part taxon-name-part-type="genus">Exocelina</tp:taxon-name-part>
                        <tp:taxon-name-part taxon-name-part-type="species">waigeoensis</tp:taxon-name-part>
                    <object-id xmlns:xlink="http://www.w3.org/1999/xlink" xlink:type="simple">urn:lsid:zoobank.org:act:DE6E08E6-5106-4F93-8E02-FF7C167A152D</object-id>
								<object-id xmlns:xlink="http://www.w3.org/1999/xlink" xlink:type="simple">http://species-id.net/wiki/Exocelina_waigeoensis</object-id>
								</tp:taxon-name><tp:taxon-authority>Shaverdo, Hendrich &amp; Balke</tp:taxon-authority><tp:taxon-status xmlns:xlink="http://www.w3.org/1999/xlink" xlink:type="simple">sp. n.</tp:taxon-status><xref ref-type="fig" rid="F2">Figs 2A–E</xref><xref ref-type="fig" rid="F19">, 28</xref></tp:nomenclature><tp:treatment-sec sec-type="Type locality"><title>Type locality.</title><p>Indonesia: West Papua Province: Raja Ampat Regency, Waigeo Island, Mountain Nok.<!--PageBreak--></p></tp:treatment-sec><tp:treatment-sec sec-type="Type material"><title>Type material.</title><p><italic>Holotype</italic>: male “N.DUTCH NEW GUINEA: Waigeu. Mt.Nok. Camp 2. (Buffelhorn.)vi.1938. L.E.Cheesman. B.M.1938-593.” (BMNH). <italic>Paratypes</italic>: 8 males with the same labels as the holotype (BMNH, NHMW). 13 males “N.DUTCH NEW GUINEA: Waigeu. Camp Nok. 2,500 ft. iv.1938. L.E.Cheesman. B.M.1938-593.”, one of them additionally with labels “collection 26”, “measured J.Parkin 77” (BMNH, NHMW, ZSM). 2 males “N.DUTCH NEW GUINEA: Waigeu.Camp 1.Mt.Nok. 2,500 ft. v.1938. L.E.Cheesman. B.M.1938-593.” (BMNH).</p></tp:treatment-sec><tp:treatment-sec sec-type="Additional material"><title>Additional material.</title><p>27 females “N.DUTCH NEW GUINEA: Waigeu. Camp Nok. 2,500 ft. iv.1938. L.E.Cheesman. B.M.1938-593.”, one of them additionally with labels “collection 27”, “measured J.Parkin 76” (BMNH). 6 females “N.DUTCH NEW GUINEA: Waigeu.Camp 1.Mt.Nok. 2,500 ft. v.1938. L.E.Cheesman. B.M.1938-593.” (BMNH). These females are a mixture of two species: <italic><tp:taxon-name>Exocelina waigeoensis</tp:taxon-name></italic> sp. n. and another new species, which are impossible to distinguish.</p></tp:treatment-sec><tp:treatment-sec sec-type="Diagnosis"><title>Diagnosis.</title><p>Beetle small, reddish-brown, shiny; pronotum with distinct lateral bead; male antennomeres 3–7 very slightly enlarged, antennomere 3 slightly more triangular than other antennomeres; male protarsomere 4 with middle-sized, slender, evidently curved anterolateral hook; median lobe with strong submedian constriction in ventral view and elongate apex in lateral view; paramere with notch on dorsal side and subdistal part short and small, with less numerous, relatively short, thick, and flattened setae.</p></tp:treatment-sec><tp:treatment-sec sec-type="Description"><title>Description.</title><p><italic>Size and shape</italic>: Beetle small (TL-H 3.45–3.7 mm, TL 3.75–4.1 mm, MW 1.8–2.0 mm), with oblong-oval habitus, broadest at elytral middle. <italic>Coloration</italic>: Head and pronotum uniformly reddish-brown, darker posterior eyes and sometimes on anterior margin of pronotum, elytra dark brown, head appendages yellow to yellowish-red, legs distally darker than head appendages, hind legs to reddish-brown (<xref ref-type="fig" rid="F19">Fig. 28</xref>). <italic>Note</italic>: Perhaps, the coloration can be darker: the type series includes several teneral beetles and it is possible that the rest specimens are not completely sclerotized.</p><p><italic>Surface sculpture</italic>: Head with dense punctation (spaces between punctures 1–4 times size of punctures), evidently finer and sparser anteriorly; diameter of punctures smaller than diameter of cells of microreticulation. Pronotum with finer, sparser, and more evenly distributed punctation than on head. Elytra with very sparse and extremely fine punctation. Pronotum and elytra with weakly impressed microreticulation, dorsal surface, thus, shiny. Head with microreticulation stronger. Metaventrite and metacoxa distinctly microreticulate, metacoxal plates with longitudinal strioles and transverse wrinkles. Abdominal sternites with distinct microreticulation, strioles, and fine sparse punctation, coarser and denser on two last abdominal sternites.</p><p><italic>Structures</italic>: Pronotum with distinct lateral bead, absent in anterior angles. Base of prosternum and neck of prosternal process with distinct ridge, smooth and rounded anteriorly, without anterolateral extensions. Blade of prosternal process lanceolate, relatively broad, slightly convex, with distinct bead and few setae; neck and blade of prosternal process evenly jointed. Abdominal sternite 7 broadly rounded apically.</p><p><italic>Male</italic>: Antennomeres 3–7 very slightly enlarged, antennomere 3 slightly more triangular than other antennomeres (<xref ref-type="fig" rid="F2">Fig. 2A</xref>); antennomeres 3–5 rugose ventrally. Pro<!--PageBreak-->tarsomere 4 with middle-sized, slender, evidently curved anterolateral hook. Protarsomere 5 ventrally with anterior row of 9 short setae and posterior row of 5 short setae (<xref ref-type="fig" rid="F2">Fig. 2B</xref>). Abdominal sternite 7 with 3–8 lateral striae on each side. Median lobe with strong submedian constriction in ventral view and elongate apex in lateral view (<xref ref-type="fig" rid="F2">Figs 2C, D</xref>). Paramere with notch on dorsal side and subdistal part short and small, with less numerous, relatively short, thick, and flattened setae (<xref ref-type="fig" rid="F2">Fig. 2E</xref>).</p><p><italic>Female</italic>: Antennae more slender, abdominal sternite 7 without striae.</p></tp:treatment-sec><tp:treatment-sec sec-type="Distribution"><title>Distribution.</title><p>Indonesia: West Papua Province: Raja Ampat Regency. The species is known only from the type locality (<xref ref-type="fig" rid="F25">Fig. 50</xref>).</p></tp:treatment-sec><tp:treatment-sec sec-type="Etymology"><title>Etymology.</title><p>The species is named in reference to its distribution: Waigeo Island. The name is an adjective in the nominative singular.</p></tp:treatment-sec><tp:treatment-sec><!--Section generated to contain objects referenced in tp:taxon-treatment.--><fig id="F2" position="float" orientation="portrait"><label>Figures 2–3.</label><caption><p><bold>2</bold> <italic><tp:taxon-name>Exocelina waigeoensis</tp:taxon-name></italic> sp. n. <bold>3</bold> <italic><tp:taxon-name>Exocelina evelyncheesmanae</tp:taxon-name></italic> sp. n. <bold>A</bold> male antenna <bold>B</bold> protarsomeres 4–5 in ventral view <bold>C</bold> median lobe in ventral view <bold>D</bold> median lobe in lateral view <bold>E</bold> paramere in external view.</p></caption><graphic xmlns:xlink="http://www.w3.org/1999/xlink" xlink:href="ZooKeys-250-001-g002.jpg" position="float" orientation="portrait" xlink:type="simple"/></fig><fig id="F19" position="float" orientation="portrait"><label>Figures 28–31.</label><caption><p>Habitus and coloration. <bold>28</bold> <italic><tp:taxon-name>Exocelina waigeoensis</tp:taxon-name></italic> sp. n. <bold>29</bold> <italic><tp:taxon-name>Exocelina evelyncheesmanae</tp:taxon-name></italic> sp. n. <bold>30</bold> <italic><tp:taxon-name>Exocelina edeltraudae</tp:taxon-name></italic> sp. n. <bold>31</bold> <italic><tp:taxon-name>Exocelina hansferyi</tp:taxon-name></italic> sp. n.</p></caption><graphic xmlns:xlink="http://www.w3.org/1999/xlink" xlink:href="ZooKeys-250-001-g019.jpg" position="float" orientation="portrait" xlink:type="simple"/></fig><fig id="F25" position="float" orientation="portrait"><label>Figure 50.</label><caption><p>Map of New Guinea showing distribution of the species of the <italic><tp:taxon-name>Exocelina ekari</tp:taxon-name></italic>-group.</p></caption><graphic xmlns:xlink="http://www.w3.org/1999/xlink" xlink:href="ZooKeys-250-001-g025.jpg" position="float" orientation="portrait" xlink:type="simple"/></fig></tp:treatment-sec></tp:taxon-treatment>
