# Supplementary material for: Introduction of the Exocelina ekari-group with descriptions of 22 new species from New Guinea (Coleoptera, Dytiscidae, Copelatinae)
Source: Zookeys. 2012 Dec 13;(250):1–76. doi: 10.3897/zookeys.250.3715 (PMC3558971; doi:10.3897/zookeys.250.3715)
Supplement: XML Treatment for Exocelina weylandensis [file zookeys.250.3715-treatment25.xml]

<!DOCTYPE tp:taxon-treatment
  PUBLIC "-//TaxonX//DTD Taxonomic Treatment Publishing DTD v0 20100105//EN" "tax-treatment-NSO.dtd">
<tp:taxon-treatment xmlns:tp="http://www.plazi.org/taxpub"><tp:treatment-meta><mixed-citation publication-type="journal"><person-group><name><surname>Shaverdo</surname><given-names>Helena V.</given-names></name><name><surname>Surbakti</surname><given-names>Suriani</given-names></name><name><surname>Hendrich</surname><given-names>Lars</given-names></name><name><surname>Balke</surname><given-names>Michael</given-names></name></person-group><article-title>Introduction of the
                    <italic>Exocelina ekari</italic>-group with descriptions of 22 new species from New Guinea (Coleoptera, Dytiscidae, Copelatinae)
                </article-title><source>Zookeys</source><day>13</day><month>12</month><year>2012</year><volume>2012</volume><issue>250</issue><fpage>1</fpage><lpage>76</lpage><pub-id pub-id-type="doi">10.3897/zookeys.250.3715</pub-id></mixed-citation></tp:treatment-meta><tp:nomenclature><label>25.</label><tp:taxon-name>
                        <tp:taxon-name-part taxon-name-part-type="genus">Exocelina</tp:taxon-name-part>
                        <tp:taxon-name-part taxon-name-part-type="species">weylandensis</tp:taxon-name-part>
                    <object-id xmlns:xlink="http://www.w3.org/1999/xlink" xlink:type="simple">urn:lsid:zoobank.org:act:B8F60F6A-55F6-456A-9160-94E8B2D76A5A</object-id>
								<object-id xmlns:xlink="http://www.w3.org/1999/xlink" xlink:type="simple">http://species-id.net/wiki/Exocelina_weylandensis</object-id>
								</tp:taxon-name><tp:taxon-authority>Shaverdo, Hendrich &amp; Balke</tp:taxon-authority><tp:taxon-status xmlns:xlink="http://www.w3.org/1999/xlink" xlink:type="simple">sp. n.</tp:taxon-status><xref ref-type="fig" rid="F14">Figs 17A–E</xref><xref ref-type="fig" rid="F22">, 43</xref></tp:nomenclature><tp:treatment-sec sec-type="Type locality"><title>Type locality.</title><p>Indonesia: Papua Province: Nabire/Paniai Regencies, road Nabire-Enarotali, 55<sup>th</sup> km, <named-content xmlns:xlink="http://www.w3.org/1999/xlink" content-type="dwc:verbatimCoordinates" xlink:type="simple">03°29.80'S, 135°43.89'E</named-content>.</p></tp:treatment-sec><tp:treatment-sec sec-type="Type material"><title>Type material.</title><p><italic>Holotype</italic>: male “IR90-11: W. New Guinea, Trek Nabire-Ilaga, km55, 19- 25.ix.1990, Balke” (NHMW). <italic>Paratypes</italic>: 8 males with the same label as the holotype (NHMW, ZSM), 1 male “IR 11” [hw] (ZSM). 6 males “W.-Neuguinea/Paniai Prov. Straße Nabire-Ilaga km 54 700m, 22.-25.9.1990/IR 11 leg: Balke &amp; Hendrich” (CLH). 1 male “West New Guinea/Paniai Prov./IR 19 track Nabire-Ilaga km 54 Basecamp, 750-800m, 16.-27.7.1991 leg: Balke &amp; Hendrich” (CLH). 1 male, 2 females “West New Guinea/Paniai Prov./IR 24 track Nabire-Ilaga km 54 Basecamp, 750m, 25.7.1991 leg: Balke &amp; Hendrich” (CLH). 12 males “IRIAN JAYA: Paniai Prov. road Nabire-Ilaga, km 54 10.9.1996, 900m leg. M. Balke (96 # 19)”, one of them additionally with a green label “DNA M.Balke 3259” (NHMW). 1 male “IRIAN JAYA: Paniai Prov. road Nabire-Ilaga, km 54 10.9.1996, 800m leg. M. Balke (96 # 20)” (NHMW). 17 males “Indonesia: Papua, Road Nabire-Enarotali KM 55, 774m, 22.x.2011, 03 29.796S 135 43.885E, Uncen (PAP09)” (MZB, NHMW, ZSM). 4 males “Indonesia: Papua, Road Nabire-Enarotali KM 60, 640m, 22.x.2011, 03 30.474S 135 42.611E, Uncen (PAP10)”, one of them additionally with a label “DNA M. Balke 4908” (ZSM).</p></tp:treatment-sec><tp:treatment-sec sec-type="Additional material"><title>Additional material.</title><p>See in the paragraph of <italic><tp:taxon-name>Exocelina irianensis</tp:taxon-name></italic> sp. n., <italic><tp:taxon-name>Exocelina ekari</tp:taxon-name></italic> sp. n., and <italic><tp:taxon-name>Exocelina kakapupu</tp:taxon-name></italic> sp. n.</p></tp:treatment-sec><tp:treatment-sec sec-type="Diagnosis"><title>Diagnosis.</title><p>Beetle small, reddish-brown to brown, with paler head and pronotal sides, shiny; pronotum without lateral bead; male antennomeres 3–10 stout; protarsomere 4 with middle-sized, slender, evidently curved anterolateral hook; median lobe slender, with very weak submedian constriction in ventral view; paramere with notch on dorsal side and subdistal part short and small, with not numerous, relatively short, thick, flattened, slightly curved at apex setae.<!--PageBreak--></p></tp:treatment-sec><tp:treatment-sec sec-type="Description"><title>Description.</title><p><italic>Size and shape</italic>: Beetle small (TL-H 3.15–3.5 mm, TL 3.5–3.9 mm, MW 1.65–1.85 mm), with oblong-oval habitus, broadest at elytral middle. <italic>Coloration</italic>: Head reddish to dark brown, usually paler anteriorly; pronotum dark brown, with reddish sides; elytra uniformly dark brown, except narrow reddish sutural bands; head appendages yellowish-red, legs darker, especially metathoracic legs (<xref ref-type="fig" rid="F22">Fig. 43</xref>).</p><p><italic>Surface sculpture</italic>: Punctation and microreticulation as in <italic><tp:taxon-name>Exocelina irianensis</tp:taxon-name></italic> sp. n.</p><p><italic>Structures</italic>: Pronotum without lateral bead, in a very few specimens with indistinct traces of bead. Base of prosternum and neck of prosternal process with distinct ridge, without anterolateral extensions. Blade of prosternal process lanceolate, relatively broad, slightly convex, with distinct bead and few setae; neck and blade of prosternal process evenly jointed. Abdominal sternite 7 broadly rounded apically.</p><p><italic>Male</italic>: Antennomeres 3–10 stout (<xref ref-type="fig" rid="F14">Fig. 17A</xref>). Protarsomere 4 with middle-sized, slender, evidently curved anterolateral hook. Protarsomere 5 ventrally with anterior row of 14 short setae and posterior row of 5 short setae (<xref ref-type="fig" rid="F14">Fig. 17B</xref>). Abdominal sternite 7 with 3–8 lateral striae on each side. Median lobe slender, with very weak submedian constriction in ventral view (<xref ref-type="fig" rid="F14">Fig. 17C</xref>). Paramere with notch on dorsal side and subdistal part short and small, with not numerous, relatively short, thick, flattened, slightly curved at apex setae (<xref ref-type="fig" rid="F14">Fig. 17E</xref>).</p><p><italic>Female</italic>: Antennae more slender, abdominal sternite 7 without striae.</p></tp:treatment-sec><tp:treatment-sec sec-type="Distribution"><title>Distribution.</title><p>Indonesia: Papua Province: Nabire and Paniai Regencies. This species is known only from the type locality area (<xref ref-type="fig" rid="F25">Fig. 50</xref>).</p></tp:treatment-sec><tp:treatment-sec sec-type="Etymology"><title>Etymology.</title><p>Derived from the name of the range, Weyland, at the northern edge of which the type locality is situated. The species name is an adjective in the nominative singular.</p></tp:treatment-sec><tp:treatment-sec><!--Section generated to contain objects referenced in tp:taxon-treatment.--><fig id="F14" position="float" orientation="portrait"><label>Figures 16–17.</label><caption><p><bold>16</bold> <italic><tp:taxon-name>Exocelina ekari</tp:taxon-name></italic> sp. n. <bold>17</bold> <italic><tp:taxon-name>Exocelina weylandensis</tp:taxon-name></italic> sp. n. <bold>A</bold> male antenna <bold>B</bold> protarsomeres 4–5 in ventral view <bold>C</bold> median lobe in ventral view <bold>D</bold> median lobe in lateral view <bold>E</bold> paramere in external view.</p></caption><graphic xmlns:xlink="http://www.w3.org/1999/xlink" xlink:href="ZooKeys-250-001-g014.jpg" position="float" orientation="portrait" xlink:type="simple"/></fig><fig id="F22" position="float" orientation="portrait"><label>Figures 40–43.</label><caption><p>Habitus and coloration. <bold>40</bold> <italic><tp:taxon-name>Exocelina utowaensis</tp:taxon-name></italic> sp. n. <bold>41</bold> <italic><tp:taxon-name>Exocelina bifida</tp:taxon-name></italic> sp. n. <bold>42</bold> <italic><tp:taxon-name>Exocelina ekari</tp:taxon-name></italic> sp. n. <bold>43</bold> <italic><tp:taxon-name>Exocelina weylandensis</tp:taxon-name></italic> sp. n.</p></caption><graphic xmlns:xlink="http://www.w3.org/1999/xlink" xlink:href="ZooKeys-250-001-g022.jpg" position="float" orientation="portrait" xlink:type="simple"/></fig><fig id="F25" position="float" orientation="portrait"><label>Figure 50.</label><caption><p>Map of New Guinea showing distribution of the species of the <italic><tp:taxon-name>Exocelina ekari</tp:taxon-name></italic>-group.</p></caption><graphic xmlns:xlink="http://www.w3.org/1999/xlink" xlink:href="ZooKeys-250-001-g025.jpg" position="float" orientation="portrait" xlink:type="simple"/></fig></tp:treatment-sec></tp:taxon-treatment>
