# Supplementary material for: Introduction of the Exocelina ekari-group with descriptions of 22 new species from New Guinea (Coleoptera, Dytiscidae, Copelatinae)
Source: Zookeys. 2012 Dec 13;(250):1–76. doi: 10.3897/zookeys.250.3715 (PMC3558971; doi:10.3897/zookeys.250.3715)
Supplement: XML Treatment for Exocelina wondiwoiensis [file zookeys.250.3715-treatment26.xml]

<!DOCTYPE tp:taxon-treatment
  PUBLIC "-//TaxonX//DTD Taxonomic Treatment Publishing DTD v0 20100105//EN" "tax-treatment-NSO.dtd">
<tp:taxon-treatment xmlns:tp="http://www.plazi.org/taxpub"><tp:treatment-meta><mixed-citation publication-type="journal"><person-group><name><surname>Shaverdo</surname><given-names>Helena V.</given-names></name><name><surname>Surbakti</surname><given-names>Suriani</given-names></name><name><surname>Hendrich</surname><given-names>Lars</given-names></name><name><surname>Balke</surname><given-names>Michael</given-names></name></person-group><article-title>Introduction of the
                    <italic>Exocelina ekari</italic>-group with descriptions of 22 new species from New Guinea (Coleoptera, Dytiscidae, Copelatinae)
                </article-title><source>Zookeys</source><day>13</day><month>12</month><year>2012</year><volume>2012</volume><issue>250</issue><fpage>1</fpage><lpage>76</lpage><pub-id pub-id-type="doi">10.3897/zookeys.250.3715</pub-id></mixed-citation></tp:treatment-meta><tp:nomenclature><label>26.</label><tp:taxon-name>
                        <tp:taxon-name-part taxon-name-part-type="genus">Exocelina</tp:taxon-name-part>
                        <tp:taxon-name-part taxon-name-part-type="species">wondiwoiensis</tp:taxon-name-part>
                    <object-id xmlns:xlink="http://www.w3.org/1999/xlink" xlink:type="simple">urn:lsid:zoobank.org:act:6743E99F-4D3E-46C5-8CA5-C89135BA9A63</object-id>
								<object-id xmlns:xlink="http://www.w3.org/1999/xlink" xlink:type="simple">http://species-id.net/wiki/Exocelina_wondiwoiensis</object-id>
								</tp:taxon-name><tp:taxon-authority>Shaverdo, Hendrich &amp; Balke</tp:taxon-authority><tp:taxon-status xmlns:xlink="http://www.w3.org/1999/xlink" xlink:type="simple">sp. n.</tp:taxon-status><xref ref-type="fig" rid="F11">Figs 13A–E</xref><xref ref-type="fig" rid="F21">, 39</xref></tp:nomenclature><tp:treatment-sec sec-type="Type locality"><title>Type locality.</title><p>Indonesia: West Papua Province: Teluk Wondama Regency, Wandammen Peninsula, Wondiwoi Mts., Wasior, <named-content xmlns:xlink="http://www.w3.org/1999/xlink" content-type="dwc:verbatimCoordinates" xlink:type="simple">2°45.94'S, 134°31.74'E</named-content>.</p></tp:treatment-sec><tp:treatment-sec sec-type="Type material"><title>Type material.</title><p><italic>Holotype</italic>: male “Indonesia: West Papua: Wandammen, Wasior, 4-5.I.2001, leg. A. Riedel 2?[°]45.940'S 134?[°]31.738'E” (ZSM). <italic>Paratypes</italic>: 11 males, 20 females with same label as the holotype, 2 males with additional green labels “56 DNA M Balke”, “57 DNA M Balke” (NHMW, ZSM). 4 males, 6 females “IRIAN JAYA: Kabup. Nabire Wandammen penins. Wondiwoi-Mts., 29.-30.7.1998 6h from Yeretua, 560 m leg. M. Balke (WA 9)” (NHMW). 8 males, 9 females “IRIAN JAYA: Wandammen Bay, Wondiwoi Mts. Wasior, 250-600 m, 4.I.2001 leg. A. RIEDEL” (SMNS, ZSM, NHMW).</p></tp:treatment-sec><tp:treatment-sec sec-type="Diagnosis"><title>Diagnosis.</title><p>Beetle small, externally very similar to <italic><tp:taxon-name>Exocelina irianensis</tp:taxon-name></italic> sp. n. but darker: dark brown to piceous, with head (in some specimens only its anterior part) paler; shiny; pronotum without lateral bead; male antennomeres 3–5 distinctly enlarged; male protarsomere 4 with large, thick, evidently curved anterolateral hook; median lobe with very strong submedian constriction, distal and proximal parts equally broad, and asymmetrical apex in ventral view; paramere with shallow notch on dorsal side and subdistal part short and small, with not numerous, relatively short, thick, and flattened setae. The species is very similar to the previous one and differs from it only by the assymetrical shape of the apex of the median lobe.</p></tp:treatment-sec><tp:treatment-sec sec-type="Description"><title>Description.</title><p><italic>Size and shape</italic>: Beetle small (TL-H 3.45–3.8 mm, TL 3.8–4.25 mm, MW 1.8–2.05 mm), with oblong-oval habitus, broadest at elytral middle. <italic>Coloration</italic>: Head reddish to piceous, with reddish anterior part; pronotum reddish to piceous, with reddish sides; elytra uniformly dark brown to piceous, in paler specimens with narrow reddish-brown sutural bands; head appendages yellowish-red, legs darker, metathoracic legs to dark brown (<xref ref-type="fig" rid="F21">Fig. 39</xref>).</p><p><italic>Surface sculpture</italic>: Dorsal punctation as in <italic><tp:taxon-name>Exocelina irianensis</tp:taxon-name></italic> sp. n. but slightly coarser, especially on head. Head, pronotum, and elytra with weakly impressed microreticulation, dorsal surface, thus, shiny. Head with microreticulation stronger. Metaventrite and metacoxa distinctly microreticulate, metacoxal plates with longitudinal strioles and transverse wrinkles. Abdominal sternites with distinct microreticulation, strioles, and fine sparse punctation, coarser and denser on two last abdominal sternites.</p><p><italic>Structures</italic>: Pronotum without lateral bead, in some specimens with indistinct traces of lateral bead. Base of prosternum and neck of prosternal process with distinct ridge, without anterolateral extensions. Blade of prosternal process lanceolate, relatively broad, slightly convex, with distinct bead and few setae; neck and blade of prosternal process evenly jointed. Abdominal sternite 7 broadly truncate apically.</p><p><italic>Male</italic>: Antennomeres 3 and 4 strongly enlarged, evidently larger than other, antennomere 5 distinctly enlarged, 6–9 robust (<xref ref-type="fig" rid="F11">Fig. 13A</xref>); antennomeres 3–6 strongly and 7–9 somewhat rugose ventrally. Protarsomere 4 with large, thick, evidently curved anterolateral hook. Protarsomere 5 ventrally with anterior row of 11 short setae and posterior row with 5 short setae (<xref ref-type="fig" rid="F11">Fig. 13B</xref>). Abdominal sternite 7 with 7–8 lateral striae on each side. Median lobe with very strong submedian constriction, distal and proximal parts equally broad, and asymmetrical apex in ventral view (<xref ref-type="fig" rid="F11">Fig. 13C</xref>). Paramere with shallow notch on dorsal side and subdistal part short and small, with not numerous, relatively short, thick, and flattened setae (<xref ref-type="fig" rid="F11">Fig. 13E</xref>).</p><p><italic>Female</italic>: Antenna simple; traces of bead on pronotal sides are more often observed than in males; abdominal sternite 7 without striae.</p></tp:treatment-sec><tp:treatment-sec sec-type="Distribution"><title>Distribution.</title><p>Indonesia: West Papua Province: Teluk Wondama Regency. This species is known from the Wondiwoi Mountains of Wandammen Peninsula (<xref ref-type="fig" rid="F25">Fig. 50</xref>).</p></tp:treatment-sec><tp:treatment-sec sec-type="Etymology"><title>Etymology.</title><p>The species is named for the type area, Wondiwoi Mountains. The name is an adjective in the nominative singular.<!--PageBreak--></p><sec sec-type="Key to species of the Exocelina ekari-group"><title>Key to species of the <italic><tp:taxon-name>Exocelina ekari</tp:taxon-name></italic>-grou<italic>p</italic></title><p>The key is based mostly on the male characters. In many cases females cannot be assigned to species due to similarity of their external and internal structures (for female genitalia see Figs 17a and 17b in <xref ref-type="bibr" rid="B17">Shaverdo et al. (2005)</xref>. Some species are rather similar in point of external morphology, therefore, in most cases the male genitalia need to be studied for reliable species identification. Numbers in brackets refer to an arrangement of the species descriptions above.</p><table-wrap content-type="key" position="anchor" orientation="portrait"><table><tbody><tr><td rowspan="1" colspan="1">1</td><td rowspan="1" colspan="1">Pronotum with distinct lateral bead, broad or narrow</td><td rowspan="1" colspan="1">2</td></tr><tr><td rowspan="1" colspan="1">–</td><td rowspan="1" colspan="1">Pronotum without lateral bead or with weak traces of lateral bead</td><td rowspan="1" colspan="1">15</td></tr><tr><td rowspan="1" colspan="1">2</td><td rowspan="1" colspan="1">Male antennomeres simple or slightly modified: antennomere 3–7 very slightly enlarged (almost indistinctly), antennomere 3 slightly more triangular than other antennomeres</td><td rowspan="1" colspan="1">3</td></tr><tr><td rowspan="1" colspan="1">–</td><td rowspan="1" colspan="1">Male antennomeres 3–5 evidently enlarged</td><td rowspan="1" colspan="1">8</td></tr><tr><td rowspan="1" colspan="1">3</td><td rowspan="1" colspan="1">Beetle larger, TL-H: 3.9–5.0 mm, piceous</td><td rowspan="1" colspan="1">4</td></tr><tr><td rowspan="1" colspan="1">–</td><td rowspan="1" colspan="1">Beetle smaller, TL-H: 3.35–4.1 mm, reddish-brown to piceous</td><td rowspan="1" colspan="1">5</td></tr><tr><td rowspan="1" colspan="1">4</td><td rowspan="1" colspan="1">Beetle larger, TL-H: 4.8–5.0 mm (<xref ref-type="fig" rid="F18">Fig. 24</xref>), male protarsomere 4 with large, thick, strongly curved anterolateral hook, apex of median lobe pointed and curved downwards in lateral view (Figs 10, 15a in <xref ref-type="bibr" rid="B17">Shaverdo et al. (2005)</xref></td><td rowspan="1" colspan="1">(17) <italic><tp:taxon-name>Exocelina munaso</tp:taxon-name></italic></td></tr><tr><td rowspan="1" colspan="1">–</td><td rowspan="1" colspan="1">Beetle smaller, TL-H: 3.9–4.1 mm (<xref ref-type="fig" rid="F18">Fig. 25</xref>), male protarsomere 4 with middle-sized, slender, evidently curved anterolateral hook, apex of median lobe almost rounded in lateral view (Figs 9, 14a in <xref ref-type="bibr" rid="B17">Shaverdo et al. (2005)</xref></td><td rowspan="1" colspan="1">(5) <italic><tp:taxon-name>Exocelina atowaso</tp:taxon-name></italic></td></tr><tr><td rowspan="1" colspan="1">5</td><td rowspan="1" colspan="1">Beetle smaller, TL-H: 3.35–3.8 mm (<xref ref-type="fig" rid="F18">Fig. 26</xref>), male antenna simple, male protarsomere 4 with large, thick, strongly curved anterolateral hook, median lobe more slender in ventral view, and paramere with strong notch on dorsal side and subdistal part short and large (<xref ref-type="fig" rid="F1">Fig. 1</xref>)</td><td rowspan="1" colspan="1">(18) <italic><tp:taxon-name>Exocelina oceai</tp:taxon-name></italic> sp. n.</td></tr><tr><td rowspan="1" colspan="1">–</td><td rowspan="1" colspan="1">Beetle larger, TL-H: 3.45–4.1 mm (<xref ref-type="fig" rid="F18">Figs 27</xref><xref ref-type="fig" rid="F19">–29</xref>), male antenna simple or slightly modified, male protarsomere 4 with middle-sized, evidently curved anterolateral hook, median lobe broader in ventral view, and paramere different</td><td rowspan="1" colspan="1">6</td></tr><tr><td rowspan="1" colspan="1">6</td><td rowspan="1" colspan="1">Beetle dorsally submatt, with distinct punctation (<xref ref-type="fig" rid="F18">Fig. 27</xref>), male antennomeres simple, median lobe short and with extremely strongly discontinuous (curved, plicate) outline, paramere with shallow notch on dorsal side and subdistal part elongate, with dense, long, thin setae (Figs 37, 46, 64 in <xref ref-type="bibr" rid="B2">Balke (1998)</xref></td><td rowspan="1" colspan="1">(4) <italic><tp:taxon-name>Exocelina astrophallus</tp:taxon-name></italic></td></tr><tr><td rowspan="1" colspan="1">–</td><td rowspan="1" colspan="1">Beetle dorsally shiny, with very fine punctation (<xref ref-type="fig" rid="F19">Figs 28, 29</xref>), male antennomere 3–7 very slightly enlarged, antennomere 3 slightly more triangular than other antennomeres, median lobe longer and without such a strong modification, paramere with notch on dorsal side and subdistal part short and small, with less numerous, shorter, thick, and flattened setae (<xref ref-type="fig" rid="F2">Figs 2, 3</xref>)</td><td rowspan="1" colspan="1">7</td></tr><tr><td rowspan="1" colspan="1">7</td><td rowspan="1" colspan="1">Beetle smaller, TL-H: 3.45–3.7 mm, MW: 1.8–2.0 mm (<xref ref-type="fig" rid="F19">Fig. 28</xref>), apex of median lobe elongate in lateral view (<xref ref-type="fig" rid="F2">Fig. 2D</xref>)</td><td rowspan="1" colspan="1">(24) <italic><tp:taxon-name>Exocelina waigeoensis</tp:taxon-name></italic> sp. n.</td></tr><tr><td rowspan="1" colspan="1">–</td><td rowspan="1" colspan="1">Beetle larger, TL-H: 3.75–4.1 mm, MW: 1.9–2.2 mm (<xref ref-type="fig" rid="F19">Fig. 29</xref>), apex of median lobe truncate in lateral view (<xref ref-type="fig" rid="F2">Fig. 3D</xref>)</td><td rowspan="1" colspan="1">(12) <italic><tp:taxon-name>Exocelina evelyncheesmanae</tp:taxon-name></italic> sp. n.</td></tr><tr><td rowspan="1" colspan="1">8</td><td rowspan="1" colspan="1">Male antennomeres 3–5 enlarged, rounded, almost equally in size and shape</td><td rowspan="1" colspan="1">9</td></tr><tr><td rowspan="1" colspan="1">–</td><td rowspan="1" colspan="1">Male antennomeres 3 or 3–4 distinctly more modified in shape (triangular) and larger than other antennomeres</td><td rowspan="1" colspan="1">11</td></tr><tr><td rowspan="1" colspan="1">9</td><td rowspan="1" colspan="1">Male antennomeres 3–5 strongly enlarged (<xref ref-type="fig" rid="F3">Fig. 4A</xref>), beetle dorsally piceous (<xref ref-type="fig" rid="F19">Fig. 30</xref>), male sternite 7 slightly to distinctly concave apically, median lobe with very strong median constriction and proximal part very broad in ventral view, apex of median lobe pointed and strongly curved downwards in lateral view, subdistal part of paramere with numerous, dense, long setae (<xref ref-type="fig" rid="F3">Figs 4C–F</xref>)</td><td rowspan="1" colspan="1">(9) <italic><tp:taxon-name>Exocelina edeltraudae</tp:taxon-name></italic> sp. n.</td></tr><tr><td rowspan="1" colspan="1">–</td><td rowspan="1" colspan="1">Male antennomeres 3–5 evidently less enlarged (<xref ref-type="fig" rid="F4">Figs 5A</xref>, <xref ref-type="fig" rid="F5">6A</xref>), beetle dorsally ferrugineous to dark brown, male sternite 7 slightly truncate apically, median lobe with weaker median constriction in ventral view, apex of median lobe different, subdistal part of paramere with less numerous setae</td><td rowspan="1" colspan="1">10</td></tr><tr><td rowspan="1" colspan="1">10</td><td rowspan="1" colspan="1">Beetle dorsally brightly ferrugineous to castaneous, submatt, with punctation coarse and dense (<xref ref-type="fig" rid="F19">Fig. 31</xref>), apex of median lobe broader in ventral view, paramere with shallow notch on dorsal side (<xref ref-type="fig" rid="F4">Figs 5C, E</xref>)</td><td rowspan="1" colspan="1">(13) <italic><tp:taxon-name>Exocelina hansferyi</tp:taxon-name></italic> sp. n.</td></tr><tr><td rowspan="1" colspan="1">–</td><td rowspan="1" colspan="1">Beetle dorsally dark brown, almost shiny, with punctation less coarse and dense (<xref ref-type="fig" rid="F20">Fig. 32</xref>), apex of median lobe narrower in ventral view, paramere with distinct notch on dorsal side (<xref ref-type="fig" rid="F5">Figs 6C, E</xref>)</td><td rowspan="1" colspan="1">(8) <italic><tp:taxon-name>Exocelina bundiensis</tp:taxon-name></italic> sp. n.</td></tr><tr><td rowspan="1" colspan="1">11</td><td rowspan="1" colspan="1">Male antennomere 3 much larger than other antennomeres, triangular (<xref ref-type="fig" rid="F6">Fig. 7A</xref>), beetle larger, TL-H: 4.5–4.8 mm, MW: 2.35–2.55 mm, dark brown to blackish brown (<xref ref-type="fig" rid="F20">Fig. 33</xref>), male protarsomere 4 with anterolateral hook very small (smaller than more laterally situated large seta), thin, and slightly curved, median lobe with very weak median constriction in ventral view and apex almost rounded in lateral view, paramere distinctly longer than median lobe, without notch on dorsal side, with relatively short, sparse, thin setae (<xref ref-type="fig" rid="F6">Figs 7B–E</xref>)</td><td rowspan="1" colspan="1">(16) <italic><tp:taxon-name>Exocelina knoepfchen</tp:taxon-name></italic> sp. n.</td></tr><tr><td rowspan="1" colspan="1">–</td><td rowspan="1" colspan="1">Male antennomeres 3 and 4 much larger than other antennomeres, triangular, beetle smaller, TL-H: 3.7–4.3 mm, MW: 2.05–2.3 mm, of different color, male protarsomere 4 with anterolateral hook thin or thick, slightly curved but larger than more laterally situated large seta, median lobe with stronger median constriction in ventral view and apex different, paramere equal or shorter than median lobe, with notch on dorsal side, setae of subdistal part not numerous, relatively short, thick, and flattened</td><td rowspan="1" colspan="1">12</td></tr><tr><td rowspan="1" colspan="1">12</td><td rowspan="1" colspan="1">Male antennomeres 3 and 4 more strongly elongated, more equal in size and shape (<xref ref-type="fig" rid="F7">Fig. 8A</xref>), elytral punctation fine, coloration dark brown to piceous (<xref ref-type="fig" rid="F20">Fig. 34</xref>), apex of median lobe almost truncate in lateral view, paramere narrower (<xref ref-type="fig" rid="F7">Figs 8D, E</xref>)</td><td rowspan="1" colspan="1">(1) <italic><tp:taxon-name>Exocelina alexanderi</tp:taxon-name></italic> sp. n.<!--PageBreak--></td></tr><tr><td rowspan="1" colspan="1">–</td><td rowspan="1" colspan="1">Male antennomeres 3 and 4 less elongated, antennomere 3 larger than 4, coloration and elytral punctation different, median lobe with apex elongate in lateral view, paramere broader</td><td rowspan="1" colspan="1">13</td></tr><tr><td rowspan="1" colspan="1">13</td><td rowspan="1" colspan="1">Beetle dorsally ferrugineous, submatt, with coarse punctuation (<xref ref-type="fig" rid="F20">Fig. 35</xref>), male protarsomere 4 with anterolateral hook thin (<xref ref-type="fig" rid="F8">Fig. 9B</xref>), median lobe and paramere as in <xref ref-type="fig" rid="F8">Figs 9C–E</xref></td><td rowspan="1" colspan="1">(2) <italic><tp:taxon-name>Exocelina anggiensis</tp:taxon-name></italic> sp. n.</td></tr><tr><td rowspan="1" colspan="1">–</td><td rowspan="1" colspan="1">Beetle dorsally brown to piceous, shiny, with distinctly finer punctation, male protarsomere 4 with anterolateral hook thin or thick, median lobe and paramere different</td><td rowspan="1" colspan="1">14</td></tr><tr><td rowspan="1" colspan="1">14</td><td rowspan="1" colspan="1">Beetle dorsally piceous, with elytral punctation fine but distinct (<xref ref-type="fig" rid="F21">Fig. 36</xref>), male protarsomere 4 with thick anterolateral hook (<xref ref-type="fig" rid="F9">Fig. 10B</xref>), median lobe and paramere as in <xref ref-type="fig" rid="F9">Figs 10C–E</xref></td><td rowspan="1" colspan="1">(3) <italic><tp:taxon-name>Exocelina arfakensis</tp:taxon-name></italic> sp. n.</td></tr><tr><td rowspan="1" colspan="1">–</td><td rowspan="1" colspan="1">Beetle dorsally brown, with elytral punctation almost invisible (<xref ref-type="fig" rid="F21">Fig. 37</xref>), male protarsomere 4 with thin anterolateral hook (<xref ref-type="fig" rid="F10">Fig. 11B</xref>), median lobe and paramere as in <xref ref-type="fig" rid="F10">Figs 11C–E</xref></td><td rowspan="1" colspan="1">(19) <italic><tp:taxon-name>Exocelina polita</tp:taxon-name></italic></td></tr><tr><td rowspan="1" colspan="1">15</td><td rowspan="1" colspan="1">Male antennomeres 3 and 4 strongly enlarged, 5 less enlarged, and 2, 6–9 slightly enlarged</td><td rowspan="1" colspan="1">16</td></tr><tr><td rowspan="1" colspan="1">–</td><td rowspan="1" colspan="1">Male antennomeres simple or antennomeres 3–10 slightly enlarged (stout)</td><td rowspan="1" colspan="1">17</td></tr><tr><td rowspan="1" colspan="1">16</td><td rowspan="1" colspan="1">Beetle reddish-brown to brown (<xref ref-type="fig" rid="F21">Fig. 38</xref>), male antenna and protarsomeres 4–5 as in <xref ref-type="fig" rid="F11">Figs 12A, B</xref>, apex of median lobe symmetrical in ventral view (<xref ref-type="fig" rid="F11">Fig. 12C</xref>) and paramere as in <xref ref-type="fig" rid="F11">Fig. 12E</xref></td><td rowspan="1" colspan="1">(14) <italic><tp:taxon-name>Exocelina irianensis</tp:taxon-name></italic> sp. n.</td></tr><tr><td rowspan="1" colspan="1">–</td><td rowspan="1" colspan="1">Beetle dark brown to piceous (<xref ref-type="fig" rid="F21">Fig. 39</xref>), male antenna and protarsomeres 4–5 as in <xref ref-type="fig" rid="F12">Figs 13A, B</xref>, apex of median lobe asymmetrical in ventral view (<xref ref-type="fig" rid="F12">Fig. 13C</xref>) and paramere as in <xref ref-type="fig" rid="F12">Fig. 13E</xref></td><td rowspan="1" colspan="1">(26) <italic><tp:taxon-name>Exocelina wondiwoiensis</tp:taxon-name></italic> sp. n.</td></tr><tr><td rowspan="1" colspan="1">17</td><td rowspan="1" colspan="1">Sternite 7 slightly or strongly concave apically, median lobe long, with very weak submedian constriction and narrow apex in ventral view, paramere large, with strong notch on dorsal side and subdistal part very broad, subquadrate (<xref ref-type="fig" rid="F12">Figs 14C–F</xref>)</td><td rowspan="1" colspan="1">(23) <italic><tp:taxon-name>Exocelina utowaensis</tp:taxon-name></italic> sp. n.</td></tr><tr><td rowspan="1" colspan="1">–</td><td rowspan="1" colspan="1">Sternite 7 broadly rounded or truncate apically, median lobe distinctly shorter, paramere smaller, with weaker notch on dorsal side and subdistal part small and short or elongate (e.g. <xref ref-type="fig" rid="F14">Figs 16E</xref>, <xref ref-type="fig" rid="F13">15E</xref>)</td><td rowspan="1" colspan="1">18</td></tr><tr><td rowspan="1" colspan="1">18</td><td rowspan="1" colspan="1">Apex of median lobe bifid: with small dorsal extension (<xref ref-type="fig" rid="F13">Figs 15C, D</xref>)</td><td rowspan="1" colspan="1">(6) <italic><tp:taxon-name>Exocelina bifida</tp:taxon-name></italic> sp. n.</td></tr><tr><td rowspan="1" colspan="1">–</td><td rowspan="1" colspan="1">Apex of median lobe not bifid</td><td rowspan="1" colspan="1">19</td></tr><tr><td rowspan="1" colspan="1">19</td><td rowspan="1" colspan="1">Beetle larger, TL-H: 3.4–3.7 mm, MW: 1.75–1.95 mm (<xref ref-type="fig" rid="F22">Fig. 42</xref>), apical part of median lobe very broad in ventral view and slightly flattened in lateral view, paramere with subdistal part small and short, with not numerous, relatively short, thick, and flattened setae (<xref ref-type="fig" rid="F14">Figs 16C–E</xref>)</td><td rowspan="1" colspan="1">(10) <italic><tp:taxon-name>Exocelina ekari</tp:taxon-name></italic> sp. n.</td></tr><tr><td rowspan="1" colspan="1">–</td><td rowspan="1" colspan="1">Beetle smaller, TL-H: 3.0–3.5 mm, MW: 1.6–1.8 mm, apical part of median lobe narrower in ventral view and not flattened in lateral view, paramere with subdistal part small and short or elongate, setation different</td><td rowspan="1" colspan="1">20</td></tr><tr><td rowspan="1" colspan="1"><!--PageBreak-->20</td><td rowspan="1" colspan="1">Median lobe slender, especially its apical part, with very weak submedian constriction in ventral view, paramere with subdistal part small and short, with not numerous, relatively short, thick, flattened, slightly curved at apex setae (<xref ref-type="fig" rid="F14">Figs 17C–E</xref>)</td><td rowspan="1" colspan="1">(25) <italic><tp:taxon-name>Exocelina weylandensis</tp:taxon-name></italic> sp. n.</td></tr><tr><td rowspan="1" colspan="1">–</td><td rowspan="1" colspan="1">Median lobe more robust, with stronger submedian constriction in ventral view, paramere with subdistal part small and short or elongate, setation different</td><td rowspan="1" colspan="1">21</td></tr><tr><td rowspan="1" colspan="1">21</td><td rowspan="1" colspan="1">Male protarsomere 4 with middle-sized, slender anterolateral hook (<xref ref-type="fig" rid="F15">Figs 18B, 19B</xref>)</td><td rowspan="1" colspan="1">22</td></tr><tr><td rowspan="1" colspan="1">–</td><td rowspan="1" colspan="1">Male protarsomere 4 with large, thick, strongly curved anterolateral hook (<xref ref-type="fig" rid="F16">Figs 20B, 21B</xref>, <xref ref-type="fig" rid="F17">22B, 23B</xref>)</td><td rowspan="1" colspan="1">23</td></tr><tr><td rowspan="1" colspan="1">22</td><td rowspan="1" colspan="1">Prosternal ridge evidently rounded and smooth, male antenna stout, median lobe with apex elongate in lateral view and submedian constriction weaker in ventral view, paramere with notch on dorsal side and subdistal part short and small, with large brush of thick, somewhat flattend, long, curved at apex setae (<xref ref-type="fig" rid="F15">Figs 18A, C–E</xref>)</td><td rowspan="1" colspan="1">(21) <italic><tp:taxon-name>Exocelina soppi</tp:taxon-name></italic> sp. n.</td></tr><tr><td rowspan="1" colspan="1">–</td><td rowspan="1" colspan="1">Prosternal ridge anteriorly evidently less rounded and smooth, male antenna simple, median lobe with apex truncate in lateral view and submedian constriction stronger in ventral view, paramere with shallow notch on dorsal side and subdistal part elongate, with strong tuft of thicker, somewhat flattend, and strongly curved at apex setae (<xref ref-type="fig" rid="F15">Figs 19A, C–E</xref>)</td><td rowspan="1" colspan="1">(20) <italic><tp:taxon-name>Exocelina pseudosoppi</tp:taxon-name></italic> sp. n.</td></tr><tr><td rowspan="1" colspan="1">23</td><td rowspan="1" colspan="1">Subdistal part of paramere with two kinds of setae: thin upper setae and thick and flattened lower setae, proximal part of paramere with sparse setae (<xref ref-type="fig" rid="F16">Figs 20E, 21E</xref>)</td><td rowspan="1" colspan="1">24</td></tr><tr><td rowspan="1" colspan="1">–</td><td rowspan="1" colspan="1">Subdistal part of paramere only with thin setae, proximal part of paramere with dense setae (<xref ref-type="fig" rid="F17">Figs 22E, 23E</xref>)</td><td rowspan="1" colspan="1">25</td></tr><tr><td rowspan="1" colspan="1">24</td><td rowspan="1" colspan="1">Male antennomeres 3–10 stout, median lobe shorter, its apex broader in ventral view and slightly elongate in lateral view, subdistal part of paramere with upper setae less numerous and lower setae long, thick, flattend, and curved at apex (<xref ref-type="fig" rid="F16">Figs 20A, C–E</xref>)</td><td rowspan="1" colspan="1">(11) <italic><tp:taxon-name>Exocelina eme</tp:taxon-name></italic> sp. n.</td></tr><tr><td rowspan="1" colspan="1">–</td><td rowspan="1" colspan="1">Male antennomeres simple, median lobe longer, its apex narrower in ventral view and almost truncate in lateral view, subdistal part of paramere with upper setae more numerous and lower setae shorter, thicker, and flattend (<xref ref-type="fig" rid="F16">Figs 21A, C–E</xref>)</td><td rowspan="1" colspan="1">(7) <italic><tp:taxon-name>Exocelina brahminensis</tp:taxon-name></italic> sp. n.</td></tr><tr><td rowspan="1" colspan="1">25</td><td rowspan="1" colspan="1">Male antennomeres simple, median lobe with apex almost truncate in lateral view and submedian constriction stronger in ventral view, paramere with setae of proximal part longer, thicker, distinctly visible (<xref ref-type="fig" rid="F17">Figs 22A, C–E</xref>)</td><td rowspan="1" colspan="1">(15) <italic><tp:taxon-name>Exocelina kakapupu</tp:taxon-name></italic> sp. n.</td></tr><tr><td rowspan="1" colspan="1">–</td><td rowspan="1" colspan="1">Male antennomeres 3–10 stout, median lobe with apex elongate in lateral view and submedian constriction weaker in ventral view, paramere with setae of proximal part shorter, thiner, often hardly visible (<xref ref-type="fig" rid="F17">Figs 23A, C–E</xref>)</td><td rowspan="1" colspan="1">(22) <italic><tp:taxon-name>Exocelina unipo</tp:taxon-name></italic> sp. n.<!--PageBreak--><!--PageBreak--><!--PageBreak--><!--PageBreak--><!--PageBreak--><!--PageBreak--><!--PageBreak--><!--PageBreak--><!--PageBreak--><!--PageBreak--><!--PageBreak--><!--PageBreak--><!--PageBreak--><!--PageBreak--><!--PageBreak--><!--PageBreak--><!--PageBreak--><!--PageBreak--><!--PageBreak--><!--PageBreak--><!--PageBreak--><!--PageBreak--><!--PageBreak--><!--PageBreak--><!--PageBreak--><!--PageBreak--></td></tr></tbody></table></table-wrap><fig id="F1" position="float" orientation="portrait"><label>Figure 1.</label><caption><p><italic><tp:taxon-name>Exocelina oceai</tp:taxon-name></italic> sp. n. <bold>A</bold> male antenna <bold>B</bold> protarsomeres 4–5 in ventral view <bold>C</bold> median lobe in ventral view <bold>D</bold> median lobe in lateral view <bold>E</bold> paramere in external view.</p></caption><graphic xmlns:xlink="http://www.w3.org/1999/xlink" xlink:href="ZooKeys-250-001-g001.jpg" position="float" orientation="portrait" xlink:type="simple"/></fig><fig id="F2" position="float" orientation="portrait"><label>Figures 2–3.</label><caption><p><bold>2</bold> <italic><tp:taxon-name>Exocelina waigeoensis</tp:taxon-name></italic> sp. n. <bold>3</bold> <italic><tp:taxon-name>Exocelina evelyncheesmanae</tp:taxon-name></italic> sp. n. <bold>A</bold> male antenna <bold>B</bold> protarsomeres 4–5 in ventral view <bold>C</bold> median lobe in ventral view <bold>D</bold> median lobe in lateral view <bold>E</bold> paramere in external view.</p></caption><graphic xmlns:xlink="http://www.w3.org/1999/xlink" xlink:href="ZooKeys-250-001-g002.jpg" position="float" orientation="portrait" xlink:type="simple"/></fig><fig id="F3" position="float" orientation="portrait"><label>Figure 4.</label><caption><p><italic><tp:taxon-name>Exocelina edeltraudae</tp:taxon-name></italic> sp. n. <bold>A</bold> male antenna <bold>B</bold> protarsomeres 4–5 in ventral view <bold>C</bold> abdominal sternite 7 <bold>D</bold> median lobe in ventral view <bold>E</bold> median lobe in lateral view <bold>F</bold> paramere in external view.</p></caption><graphic xmlns:xlink="http://www.w3.org/1999/xlink" xlink:href="ZooKeys-250-001-g003.jpg" position="float" orientation="portrait" xlink:type="simple"/></fig><fig id="F4" position="float" orientation="portrait"><label>Figure 5.</label><caption><p><italic><tp:taxon-name>Exocelina hansferyi</tp:taxon-name></italic> sp. n. <bold>A</bold> male antenna <bold>B</bold> protarsomeres 4–5 in ventral view <bold>C</bold> median lobe in ventral view <bold>D</bold> median lobe in lateral view <bold>E</bold> paramere in external view.</p></caption><graphic xmlns:xlink="http://www.w3.org/1999/xlink" xlink:href="ZooKeys-250-001-g004.jpg" position="float" orientation="portrait" xlink:type="simple"/></fig><fig id="F5" position="float" orientation="portrait"><label>Figure 6.</label><caption><p><italic><tp:taxon-name>Exocelina bundiensis</tp:taxon-name></italic> sp. n. <bold>A</bold> male antenna <bold>B</bold> protarsomeres 4–5 in ventral view <bold>C</bold> median lobe in ventral view <bold>D</bold> median lobe in lateral view <bold>E</bold> paramere in external view.</p></caption><graphic xmlns:xlink="http://www.w3.org/1999/xlink" xlink:href="ZooKeys-250-001-g005.jpg" position="float" orientation="portrait" xlink:type="simple"/></fig><fig id="F6" position="float" orientation="portrait"><label>Figure 7.</label><caption><p><italic><tp:taxon-name>Exocelina knoepfchen</tp:taxon-name></italic> sp. n. <bold>A</bold> male antenna <bold>B</bold> protarsomeres 4–5 in ventral view <bold>C</bold> median lobe in ventral view <bold>D</bold> median lobe in lateral view <bold>E</bold> paramere in external view.</p></caption><graphic xmlns:xlink="http://www.w3.org/1999/xlink" xlink:href="ZooKeys-250-001-g006.jpg" position="float" orientation="portrait" xlink:type="simple"/></fig><fig id="F7" position="float" orientation="portrait"><label>Figure 8.</label><caption><p><italic><tp:taxon-name>Exocelina alexanderi</tp:taxon-name></italic> sp. n. <bold>A</bold> male antenna <bold>B</bold> protarsomeres 4–5 in ventral view <bold>C</bold> median lobe in ventral view <bold>D</bold> median lobe in lateral view <bold>E</bold> paramere in external view.</p></caption><graphic xmlns:xlink="http://www.w3.org/1999/xlink" xlink:href="ZooKeys-250-001-g007.jpg" position="float" orientation="portrait" xlink:type="simple"/></fig><fig id="F8" position="float" orientation="portrait"><label>Figure 9.</label><caption><p><italic><tp:taxon-name>Exocelina anggiensis</tp:taxon-name></italic> sp. n. <bold>A</bold> male antenna <bold>B</bold> protarsomeres 4–5 in ventral view <bold>C</bold> median lobe in ventral view <bold>D</bold> median lobe in lateral view <bold>E</bold> paramere in external view.</p></caption><graphic xmlns:xlink="http://www.w3.org/1999/xlink" xlink:href="ZooKeys-250-001-g008.jpg" position="float" orientation="portrait" xlink:type="simple"/></fig><fig id="F9" position="float" orientation="portrait"><label>Figure 10.</label><caption><p><italic><tp:taxon-name>Exocelina arfakensis</tp:taxon-name></italic> sp. n. <bold>A</bold> male antenna <bold>B</bold> protarsomeres 4–5 in ventral view <bold>C</bold> median lobe in ventral view <bold>D</bold> median lobe in lateral view <bold>E</bold> paramere in external view.</p></caption><graphic xmlns:xlink="http://www.w3.org/1999/xlink" xlink:href="ZooKeys-250-001-g009.jpg" position="float" orientation="portrait" xlink:type="simple"/></fig><fig id="F10" position="float" orientation="portrait"><label>Figure 11.</label><caption><p><italic><tp:taxon-name>Exocelina polita</tp:taxon-name></italic> (Sharp, 1882) <bold>A</bold> male antenna (without antennomeres 1, 2) <bold>B</bold> protarsomeres 4–5 in ventral view <bold>C</bold> median lobe in ventral view <bold>D</bold> median lobe in lateral view <bold>E</bold> paramere in external view.</p></caption><graphic xmlns:xlink="http://www.w3.org/1999/xlink" xlink:href="ZooKeys-250-001-g010.jpg" position="float" orientation="portrait" xlink:type="simple"/></fig><fig id="F11" position="float" orientation="portrait"><label>Figures 12–13.</label><caption><p><bold>12</bold> <italic><tp:taxon-name>Exocelina irianensis</tp:taxon-name></italic> sp. n. <bold>13</bold> <italic><tp:taxon-name>Exocelina wondiwoiensis</tp:taxon-name></italic> sp. n. <bold>A</bold> male antenna <bold>B</bold> protarsomeres 4–5 in ventral view <bold>C</bold> median lobe in ventral view <bold>D</bold> median lobe in lateral view <bold>E</bold> paramere in external view.</p></caption><graphic xmlns:xlink="http://www.w3.org/1999/xlink" xlink:href="ZooKeys-250-001-g011.jpg" position="float" orientation="portrait" xlink:type="simple"/></fig><fig id="F12" position="float" orientation="portrait"><label>Figure 14.</label><caption><p><italic><tp:taxon-name>Exocelina utowaensis</tp:taxon-name></italic> sp. n. <bold>A</bold> male antenna <bold>B</bold> protarsomeres 4–5 in ventral view <bold>C</bold> abdominal sternite 7 <bold>D</bold> median lobe in ventral view <bold>E</bold> median lobe in lateral view <bold>F</bold> paramere in external view.</p></caption><graphic xmlns:xlink="http://www.w3.org/1999/xlink" xlink:href="ZooKeys-250-001-g012.jpg" position="float" orientation="portrait" xlink:type="simple"/></fig><fig id="F13" position="float" orientation="portrait"><label>Figure 15.</label><caption><p><italic><tp:taxon-name>Exocelina bifida</tp:taxon-name></italic> sp. n. <bold>A</bold> male antenna <bold>B</bold> protarsomeres 4–5 in ventral view <bold>C</bold> median lobe in ventral view <bold>D</bold> median lobe in lateral view <bold>E</bold> paramere in external view.</p></caption><graphic xmlns:xlink="http://www.w3.org/1999/xlink" xlink:href="ZooKeys-250-001-g013.jpg" position="float" orientation="portrait" xlink:type="simple"/></fig><fig id="F14" position="float" orientation="portrait"><label>Figures 16–17.</label><caption><p><bold>16</bold> <italic><tp:taxon-name>Exocelina ekari</tp:taxon-name></italic> sp. n. <bold>17</bold> <italic><tp:taxon-name>Exocelina weylandensis</tp:taxon-name></italic> sp. n. <bold>A</bold> male antenna <bold>B</bold> protarsomeres 4–5 in ventral view <bold>C</bold> median lobe in ventral view <bold>D</bold> median lobe in lateral view <bold>E</bold> paramere in external view.</p></caption><graphic xmlns:xlink="http://www.w3.org/1999/xlink" xlink:href="ZooKeys-250-001-g014.jpg" position="float" orientation="portrait" xlink:type="simple"/></fig><fig id="F15" position="float" orientation="portrait"><label>Figures 18–19.</label><caption><p><bold>18</bold> <italic><tp:taxon-name>Exocelina soppi</tp:taxon-name></italic> sp. n. <bold>19</bold> <italic><tp:taxon-name>Exocelina pseudosoppi</tp:taxon-name></italic> sp. n. <bold>A</bold> male antenna <bold>B</bold> protarsomeres 4–5 in ventral view <bold>C</bold> median lobe in ventral view <bold>D</bold> median lobe in lateral view <bold>E</bold> paramere in external view.</p></caption><graphic xmlns:xlink="http://www.w3.org/1999/xlink" xlink:href="ZooKeys-250-001-g015.jpg" position="float" orientation="portrait" xlink:type="simple"/></fig><fig id="F16" position="float" orientation="portrait"><label>Figures 20–21.</label><caption><p><bold>20</bold> <italic><tp:taxon-name>Exocelina eme</tp:taxon-name></italic> sp. n. <bold>21</bold> <italic><tp:taxon-name>Exocelina brahminensis</tp:taxon-name></italic> sp. n. <bold>A</bold> male antenna <bold>B</bold> protarsomeres 4–5 in ventral view <bold>C</bold> median lobe in ventral view <bold>D</bold> median lobe in lateral view <bold>E</bold> paramere in external view.</p></caption><graphic xmlns:xlink="http://www.w3.org/1999/xlink" xlink:href="ZooKeys-250-001-g016.jpg" position="float" orientation="portrait" xlink:type="simple"/></fig><fig id="F17" position="float" orientation="portrait"><label>Figures 22–23.</label><caption><p><bold>22</bold> <italic><tp:taxon-name>Exocelina kakapupu</tp:taxon-name></italic> sp. n. <bold>23</bold> <italic><tp:taxon-name>Exocelina unipo</tp:taxon-name></italic> sp. n. <bold>A</bold> male antenna <bold>B</bold> protarsomeres 4–5 in ventral view <bold>C</bold> median lobe in ventral view <bold>D</bold> median lobe in lateral view <bold>E</bold> paramere in external view.</p></caption><graphic xmlns:xlink="http://www.w3.org/1999/xlink" xlink:href="ZooKeys-250-001-g017.jpg" position="float" orientation="portrait" xlink:type="simple"/></fig><fig id="F18" position="float" orientation="portrait"><label>Figures 24–27.</label><caption><p>Habitus and coloration. <bold>24</bold> <italic><tp:taxon-name>Exocelina munaso</tp:taxon-name></italic> (Shaverdo, Sagata &amp; Balke, 2005) <bold>25</bold> <italic><tp:taxon-name>Exocelina atowaso</tp:taxon-name></italic> (Shaverdo, Sagata &amp; Balke, 2005) <bold>26</bold> <italic><tp:taxon-name>Exocelina oceai</tp:taxon-name></italic> sp. n. <bold>27</bold> <italic><tp:taxon-name>Exocelina astrophallus</tp:taxon-name></italic> (Balke, 1998).</p></caption><graphic xmlns:xlink="http://www.w3.org/1999/xlink" xlink:href="ZooKeys-250-001-g018.jpg" position="float" orientation="portrait" xlink:type="simple"/></fig><fig id="F19" position="float" orientation="portrait"><label>Figures 28–31.</label><caption><p>Habitus and coloration. <bold>28</bold> <italic><tp:taxon-name>Exocelina waigeoensis</tp:taxon-name></italic> sp. n. <bold>29</bold> <italic><tp:taxon-name>Exocelina evelyncheesmanae</tp:taxon-name></italic> sp. n. <bold>30</bold> <italic><tp:taxon-name>Exocelina edeltraudae</tp:taxon-name></italic> sp. n. <bold>31</bold> <italic><tp:taxon-name>Exocelina hansferyi</tp:taxon-name></italic> sp. n.</p></caption><graphic xmlns:xlink="http://www.w3.org/1999/xlink" xlink:href="ZooKeys-250-001-g019.jpg" position="float" orientation="portrait" xlink:type="simple"/></fig><fig id="F20" position="float" orientation="portrait"><label>Figures 32–35.</label><caption><p>Habitus and coloration. <bold>32</bold> <italic><tp:taxon-name>Exocelina bundiensis</tp:taxon-name></italic> sp. n. <bold>33</bold> <italic><tp:taxon-name>Exocelina knoepfchen</tp:taxon-name></italic> sp. n. <bold>34</bold> <italic><tp:taxon-name>Exocelina alexanderi</tp:taxon-name></italic> sp. n. <bold>35</bold> <italic><tp:taxon-name>Exocelina anggiensis</tp:taxon-name></italic> sp. n.</p></caption><graphic xmlns:xlink="http://www.w3.org/1999/xlink" xlink:href="ZooKeys-250-001-g020.jpg" position="float" orientation="portrait" xlink:type="simple"/></fig><fig id="F21" position="float" orientation="portrait"><label>Figures 36–39.</label><caption><p>Habitus and coloration.<bold>36</bold> <italic><tp:taxon-name>Exocelina arfakensis</tp:taxon-name></italic> sp. n. <bold>37</bold> <italic><tp:taxon-name>Exocelina polita</tp:taxon-name></italic> (Sharp, 1882) <bold>38</bold> <italic><tp:taxon-name>Exocelina irianensis</tp:taxon-name></italic> sp. n. <bold>39</bold> <italic><tp:taxon-name>Exocelina wondiwoiensis</tp:taxon-name></italic> sp. n.</p></caption><graphic xmlns:xlink="http://www.w3.org/1999/xlink" xlink:href="ZooKeys-250-001-g021.jpg" position="float" orientation="portrait" xlink:type="simple"/></fig><fig id="F22" position="float" orientation="portrait"><label>Figures 40–43.</label><caption><p>Habitus and coloration. <bold>40</bold> <italic><tp:taxon-name>Exocelina utowaensis</tp:taxon-name></italic> sp. n. <bold>41</bold> <italic><tp:taxon-name>Exocelina bifida</tp:taxon-name></italic> sp. n. <bold>42</bold> <italic><tp:taxon-name>Exocelina ekari</tp:taxon-name></italic> sp. n. <bold>43</bold> <italic><tp:taxon-name>Exocelina weylandensis</tp:taxon-name></italic> sp. n.</p></caption><graphic xmlns:xlink="http://www.w3.org/1999/xlink" xlink:href="ZooKeys-250-001-g022.jpg" position="float" orientation="portrait" xlink:type="simple"/></fig><fig id="F23" position="float" orientation="portrait"><label>Figures 44–47.</label><caption><p>Habitus and coloration. <bold>44</bold> <italic><tp:taxon-name>Exocelina soppi</tp:taxon-name></italic> sp. n. <bold>45</bold> <italic><tp:taxon-name>Exocelina pseudosoppi</tp:taxon-name></italic> sp. n. <bold>46</bold> <italic><tp:taxon-name>Exocelina eme</tp:taxon-name></italic> sp. n. <bold>47</bold> <italic><tp:taxon-name>Exocelina brahminensis</tp:taxon-name></italic> sp. n.</p></caption><graphic xmlns:xlink="http://www.w3.org/1999/xlink" xlink:href="ZooKeys-250-001-g023.jpg" position="float" orientation="portrait" xlink:type="simple"/></fig><fig id="F24" position="float" orientation="portrait"><label>Figures 48–49.</label><caption><p>Habitus and coloration. <bold>48</bold> <italic><tp:taxon-name>Exocelina kakapupu</tp:taxon-name></italic> sp. n. <bold>49</bold> <italic><tp:taxon-name>Exocelina unipo</tp:taxon-name></italic> sp. n.</p></caption><graphic xmlns:xlink="http://www.w3.org/1999/xlink" xlink:href="ZooKeys-250-001-g024.jpg" position="float" orientation="portrait" xlink:type="simple"/></fig><fig id="F25" position="float" orientation="portrait"><label>Figure 50.</label><caption><p>Map of New Guinea showing distribution of the species of the <italic><tp:taxon-name>Exocelina ekari</tp:taxon-name></italic>-group.</p></caption><graphic xmlns:xlink="http://www.w3.org/1999/xlink" xlink:href="ZooKeys-250-001-g025.jpg" position="float" orientation="portrait" xlink:type="simple"/></fig></sec></tp:treatment-sec><ref-list><ref id="B17"><mixed-citation xmlns:xlink="http://www.w3.org/1999/xlink" xlink:type="simple"><person-group><name name-style="western"><surname>Shaverdo</surname><given-names>HV</given-names></name><name name-style="western"><surname>Sagata</surname><given-names>K</given-names></name><name name-style="western"><surname>Balke</surname><given-names>M</given-names></name></person-group> (<year>2005</year>)<article-title> Five new species of the genus <italic>Papuadytes</italic> Balke, 1998 from New Guinea (Coleoptera: Dytiscidae).</article-title><source>Aquatic Insects </source><volume>27</volume> (<issue>4</issue>): <fpage>269</fpage>-<lpage>280</lpage>. doi: <ext-link ext-link-type="uri" xlink:href="http://dx.doi.org/10.1080/01650420500290169" xlink:type="simple">10.1080/01650420500290169</ext-link></mixed-citation></ref><ref id="B2"><mixed-citation xmlns:xlink="http://www.w3.org/1999/xlink" xlink:type="simple"><person-group><name name-style="western"><surname>Balke</surname><given-names>M</given-names></name></person-group> (<year>1998</year>)<source> Revision of New Guinea <italic>Copelatus</italic> Erichson, 1832 (Insecta: Coleoptera: Dytiscidae): The running water species, Part I. Annalen des Naturhistorischen Museum Wien 100B: 301–341.</source></mixed-citation></ref></ref-list></tp:taxon-treatment>
